# Supplementary material for: Bioinspired light-driven chloride pump with helical porphyrin channels
Source: Nat Commun. 2024 Jan 27;15:832. doi: 10.1038/s41467-024-45117-1 (PMC10821862; doi:10.1038/s41467-024-45117-1)
Supplement: Supplementary file 4 — Supplementary Data 1 [file 41467_2024_45117_MOESM4_ESM.xlsx]

## Sheet: Sheet1
Cartesian coordinates (in Å) of related structures which calculated at the B3LYP-D/6-31G level of theory.
Sub-4.39-Br-1
C 0.29081300 -0.80526600 1.58355200
C 0.79674300 -2.10263500 1.24395300
C -0.27394300 -2.90421200 0.94708200
C -1.47473800 -2.13448300 1.12938600
N -1.07494500 -0.87561900 1.50014000
H -1.70484200 -0.15002800 1.87118800
H 1.84552300 -2.34815900 1.15823700
H -0.23829700 -3.91836700 0.58871700
C 1.05634500 0.34868900 1.83688000
C -2.81036700 -2.55266900 0.95985500
C -5.30640900 -2.23279400 1.27900200
C -5.21438800 0.01592700 1.43308400
C -6.10037900 -1.15155900 1.47501000
H -5.59610400 -3.27390800 1.24196900
H -7.17219200 -1.13058200 1.62041000
C -3.93812500 -1.71773000 1.15942100
N -3.91321100 -0.36528400 1.27995600
C 1.34761700 2.85975100 2.07267600
C -0.67607000 3.37043700 1.22190100
C 0.58478800 3.92417100 1.72063000
H 2.32188500 2.87179200 2.53955600
H 0.80789800 4.97488200 1.84978500
C 0.56161900 1.66724500 1.74252400
C -1.75666000 4.18871300 0.81385400
C -4.23773400 4.50216000 0.29491100
C -4.91062900 2.46512600 1.03548300
H -3.00617000 1.88678900 1.74110500
C -5.35012600 3.72728200 0.51289700
H -4.20309700 5.49289800 -0.13431900
H -6.37777600 3.97841800 0.29306000
C -5.69879600 1.33355800 1.31515300
C -3.08923100 3.75637000 0.72830500
N -0.67005500 2.01345800 1.26975400
N -3.54194000 2.51949800 1.11682900
C -1.45894100 5.60859500 0.48542400
C -0.48242400 5.90810400 -0.48203600
C -2.11362900 6.67717400 1.12040800
C -0.16970800 7.22151700 -0.82208100
H 0.02481600 5.08746200 -0.97508600
C -1.80784900 7.99881800 0.79543700
H -2.85325500 6.46328000 1.88534200
C -0.84149800 8.25330900 -0.17200200
H 0.57542700 7.45170200 -1.57674400
H -2.30332200 8.83056100 1.28661300
C 2.48419600 0.14414600 2.20560000
C 3.52416300 0.80147500 1.52652500
C 2.82367600 -0.67934600 3.29491400
C 4.84340400 0.70027600 1.96311300
H 3.29409100 1.40534800 0.65723100
C 4.14053100 -0.79801700 3.73739200
H 2.03112100 -1.19618300 3.82693300
C 5.13774700 -0.07993500 3.07746000
H 5.64061500 1.22815600 1.45277500
H 4.38542900 -1.41282800 4.59479300
C -3.03484300 -3.92463100 0.42854500
C -3.81651700 -4.08788700 -0.73288200
C -2.43228800 -5.06947200 0.97475000
C -3.94680300 -5.33325900 -1.33626900
H -4.30768500 -3.22889000 -1.17862300
C -2.53676100 -6.32551600 0.37247100
H -1.85673100 -4.97708600 1.89015600
C -3.29512600 -6.44316700 -0.79411700
H -4.53400300 -5.45245700 -2.24126800
H -2.04663800 -7.18527000 0.80351500
C -7.18141200 1.53246700 1.33008600
C -7.88335000 1.55010700 2.54394400
C -7.90229700 1.68303000 0.13577400
C -9.26860200 1.71476200 2.57589000
H -7.32959200 1.43058600 3.47041000
C -9.28731300 1.85252100 0.15335000
H -7.37370200 1.64938500 -0.81264700
C -9.95717900 1.86625100 1.37369100
H -9.80708800 1.71866600 3.51580400
H -9.85418500 1.97161600 -0.76503900
O -11.33541300 2.11989300 1.32374300
O -3.45472900 -7.61120700 -1.55385900
O 6.45169900 0.01018900 3.55929100
O -0.62289700 9.58701900 -0.54708800
C 7.15131900 -1.08012000 3.96737500
C 0.60425900 10.14082200 -0.36466400
C -12.21232000 1.32258900 2.00177800
C -3.24406900 -8.86809500 -1.10484300
C -3.50687000 -9.87094400 -2.20328600
H -4.10818800 -9.44618100 -3.00886800
H -2.54002000 -10.20014000 -2.59857000
H -4.00474700 -10.74320300 -1.77147200
C -13.62044900 1.82386300 1.77419400
H -13.71239900 2.85265300 2.13829100
H -13.84655400 1.83533800 0.70293600
H -14.32415700 1.17736700 2.29974200
C 0.65939100 11.48333100 -1.05193500
H 0.92636200 11.29729900 -2.09839600
H -0.31028300 11.98558000 -1.02463600
H 1.42991100 12.10455400 -0.59256100
C 8.50003900 -0.65634000 4.49217000
H 9.17551600 -0.47455700 3.64925200
H 8.42183900 0.26694200 5.07206000
H 8.91633700 -1.46000000 5.10246000
O -2.87170900 -9.16472100 0.01263500
O 6.76095700 -2.22449700 3.88147800
O 1.51822400 9.61649400 0.23139500
O -11.90413300 0.37003300 2.67513400
C 5.04174300 -2.40602700 -1.02311900
C 5.41754900 -3.76176000 -0.74023000
C 4.30403400 -4.55034000 -0.86567800
C 3.20577500 -3.71301300 -1.24378400
N 3.69912400 -2.42974600 -1.32358000
H 3.14449400 -1.62258100 -1.58958100
H 6.41690000 -4.08032300 -0.48670400
H 4.23765900 -5.62026200 -0.73578800
C 5.88409600 -1.28161500 -1.01379100
C 1.89414400 -4.12863200 -1.52548400
C -0.51163300 -3.74326000 -2.18111800
C -0.28534600 -1.52742500 -2.52686100
C -1.22971300 -2.64399500 -2.49840400
H -0.89053700 -4.73932600 -2.00737400
H -2.29625000 -2.58147400 -2.64343000
C 0.86860800 -3.29226100 -2.00694200
N 0.98116900 -1.95001400 -2.24268600
C 6.38963500 1.18423600 -1.17359300
C 4.32650000 1.80101100 -1.84122600
C 5.65330600 2.28360600 -1.47156700
H 7.41264300 1.14887100 -0.82741300
H 5.95808900 3.31926600 -1.42468200
C 5.50434200 0.03516700 -1.34908500
C 3.25123300 2.66388000 -2.14110800
C 0.82082400 3.09442800 -2.73598500
C 0.12501400 0.93599200 -2.68265300
H 2.04107800 0.14464600 -2.22274400
C -0.28243500 2.29639700 -2.88248400
H 0.87452500 4.16750600 -2.83909600
H -1.29499400 2.60018200 -3.10184800
C -0.69840900 -0.19440400 -2.72895400
C 1.94136800 2.25303500 -2.42393200
N 4.26721100 0.43604100 -1.76878900
N 1.47769900 0.95963100 -2.44065300
C 3.48832100 4.13988100 -2.08433900
C 4.29078100 4.78005500 -3.03954300
C 2.91754700 4.90592200 -1.05382800
C 4.53062300 6.15210300 -2.96537100
H 4.73277200 4.19386600 -3.83990300
C 3.14608700 6.27977100 -0.97300900
H 2.30625200 4.41556700 -0.30087500
C 3.95730800 6.88320300 -1.93005300
H 5.15772300 6.65758700 -3.69296800
H 2.70724500 6.88136500 -0.18331300
C 7.28139500 -1.51873400 -0.54407900
C 8.38413100 -1.28736100 -1.38000700
C 7.51404400 -1.99402700 0.75714000
C 9.68354000 -1.52001400 -0.92984500
H 8.21721400 -0.92414000 -2.38959400
C 8.80668700 -2.24344200 1.21424600
H 6.67492900 -2.17183900 1.42055600
C 9.88090100 -1.99877000 0.36206900
H 10.54281600 -1.35017900 -1.57099900
H 8.96671400 -2.61651600 2.21896700
C 1.53990800 -5.53616800 -1.17384600
C 1.07659000 -6.45051000 -2.12867300
C 1.59961000 -5.95719400 0.16636500
C 0.66165800 -7.73832300 -1.78144400
H 1.02364500 -6.14276300 -3.16875700
C 1.19145800 -7.23416900 0.53271600
H 1.94254700 -5.26243500 0.92695000
C 0.71779200 -8.12070200 -0.43793800
H 0.30588600 -8.42525700 -2.53343900
H 1.21391500 -7.55590000 1.56886800
C -2.16839200 0.02702600 -2.86052600
C -2.86599900 0.56515000 -1.77093200
C -2.88004900 -0.44007200 -3.97711800
C -4.25826400 0.57044600 -1.77695400
H -2.33353300 0.90521900 -0.88701900
C -4.27428400 -0.45147400 -3.97882100
H -2.33404400 -0.85460800 -4.81982900
C -4.94095300 0.02887400 -2.85552500
H -4.81046700 0.93213600 -0.92458000
H -4.83658700 -0.86064500 -4.81180700
O -6.34281200 -0.03927200 -2.76638600
O 0.32628400 -9.34919900 0.09105200
O 11.19825500 -2.30251900 0.73410700
O 4.29932300 8.23532500 -1.80196400
C 11.74894100 -1.70106300 1.82719900
C 3.39727600 9.19060900 -2.15902900
C -6.87167300 -1.25960900 -2.43146200
C -0.20273500 -10.38347000 -0.61087000
C -0.65615800 -11.46149700 0.33965300
H 0.03803300 -11.57364200 1.17626600
H -1.63080600 -11.15346200 0.73243400
H -0.76285400 -12.40140900 -0.20472600
C -8.33970400 -1.12282900 -2.11892700
H -8.44005400 -0.73402100 -1.09915900
H -8.82199900 -0.41193700 -2.79545600
H -8.81729400 -2.10200800 -2.17756400
C 3.92087900 10.55089800 -1.77387700
H 5.01081600 10.59081700 -1.83163700
H 3.47081000 11.31377800 -2.41109700
H 3.61326100 10.72581600 -0.73721600
C 13.15837400 -2.20561100 2.02691600
H 13.14364200 -3.28773400 2.19470100
H 13.75368300 -2.02263200 1.12655300
H 13.60615300 -1.70097400 2.88358300
O -0.31560900 -10.42752800 -1.81758100
O 11.18806600 -0.88862100 2.52282700
O 2.32877100 8.96346700 -2.67935700
O -6.23338300 -2.28287700 -2.37701200
Br -2.47093700 1.12896700 3.96158100
Sub-4.39-Br-2
C 0.16673700 -0.73965800 1.59458700
C 0.67015500 -2.04646500 1.28955600
C -0.40323300 -2.84476700 0.99444800
C -1.60646800 -2.07534200 1.15144500
N -1.21186000 -0.81262700 1.52825400
H -1.84347000 -0.02318100 1.59872600
H 1.71485200 -2.34471800 1.28545700
H -0.35038900 -3.87165600 0.67496200
C 0.94501100 0.41293100 1.82662400
C -2.94660100 -2.48577800 0.98854200
C -5.43204500 -2.18629800 1.33239300
C -5.36714800 0.04165600 1.65952700
C -6.23676600 -1.12842700 1.60479800
H -5.71780900 -3.22067900 1.20952400
H -7.30965400 -1.12897000 1.73890800
C -4.07058200 -1.66404000 1.25030600
N -4.06036300 -0.31444100 1.47908900
C 1.22748300 2.92378900 2.09086300
C -0.84547500 3.45104700 1.39244400
C 0.44393700 3.99231400 1.79851200
H 2.23126700 2.93508100 2.48596900
H 0.68100400 5.04092700 1.91377500
C 0.43314800 1.73361600 1.79503600
C -1.95729300 4.28529800 1.12757000
C -4.47773500 4.66149000 1.06528900
C -5.08734800 2.52137100 1.53283600
H -3.09697100 1.77522800 1.52108100
C -5.56052600 3.85775800 1.31983800
H -4.48712400 5.71596100 0.83404200
H -6.60089800 4.14699700 1.33404500
C -5.86071200 1.36278500 1.70752300
C -3.29200100 3.86378300 1.17480400
N -0.83476100 2.08736700 1.42040400
N -3.71339300 2.57769500 1.43987300
C -1.67450100 5.71871300 0.83131300
C -0.85355400 6.04433300 -0.26373500
C -2.17615900 6.76274700 1.62414300
C -0.55160400 7.36818100 -0.57592400
H -0.45759800 5.24074700 -0.87542900
C -1.88375100 8.09283700 1.32292300
H -2.78618800 6.52624500 2.49054900
C -1.07906500 8.37813200 0.22497100
H 0.08209300 7.62472900 -1.41913600
H -2.26587300 8.90735300 1.93024700
C 2.40361500 0.25218100 2.07284400
C 3.33326700 1.04567700 1.36992100
C 2.89862400 -0.62442100 3.04965900
C 4.67272100 1.04426100 1.72119600
H 2.99933400 1.66865300 0.54893500
C 4.25325000 -0.66641300 3.39054900
H 2.22153500 -1.29951800 3.56066800
C 5.12563100 0.20800600 2.74514500
H 5.38410800 1.67172800 1.19991700
H 4.60925800 -1.38587300 4.11058700
C -3.18625500 -3.84339000 0.41987600
C -3.99761500 -3.97075600 -0.72495700
C -2.56956700 -5.00289300 0.91793700
C -4.13982400 -5.19711800 -1.36387600
H -4.50456900 -3.10102900 -1.13090700
C -2.68651700 -6.23775400 0.27692900
H -1.97148400 -4.94246800 1.82102400
C -3.47147900 -6.32010400 -0.87427900
H -4.74648300 -5.29052300 -2.25880100
H -2.17868000 -7.10825100 0.66515600
C -7.34243100 1.54893400 1.79656500
C -8.02573000 1.32081400 2.99970500
C -8.08600700 1.93195800 0.66919800
C -9.40972800 1.47139100 3.09047700
H -7.46083100 1.01680600 3.87589200
C -9.46975400 2.08871700 0.74510700
H -7.57694500 2.08331700 -0.27802200
C -10.12048800 1.85697900 1.95465100
H -9.92906400 1.28452500 4.02194400
H -10.05264800 2.38228400 -0.12237700
O -11.49718300 2.10634900 1.97112500
O -3.62303500 -7.46378700 -1.66562400
O 6.48652900 0.37968000 3.00770400
O -0.88440100 9.72170000 -0.11628000
C 7.25012900 -0.38774500 3.82612700
C 0.35801200 10.26784300 -0.00340300
C -12.36419900 1.21172800 2.53611500
C -3.57818600 -8.73217000 -1.18298100
C -3.79566300 -9.72300300 -2.30029400
H -4.36454100 -9.28587500 -3.12322900
H -2.81353200 -10.04081600 -2.66649800
H -4.30825100 -10.60010600 -1.89831400
C -13.77591800 1.73216400 2.39979300
H -13.86378800 2.70544500 2.89390500
H -14.02026100 1.87944600 1.34266400
H -14.46890700 1.02000200 2.84894400
C 0.35825000 11.64257400 -0.62387100
H 0.51468100 11.50818200 -1.69982200
H -0.59880500 12.14711400 -0.47229300
H 1.17701400 12.23572400 -0.21425200
C 8.66074200 0.15710900 3.82419300
H 9.05385100 0.20456100 2.80522500
H 8.66692700 1.17587800 4.22735500
H 9.29306200 -0.48506200 4.43985500
O -3.36967800 -9.02940500 -0.02635600
O 6.87260600 -1.34522100 4.46084600
O 1.31022800 9.71244300 0.49414200
O -12.04072500 0.17356300 3.05825900
C 4.76528900 -2.16912400 -1.36454500
C 5.19363500 -3.53620200 -1.29527600
C 4.09632500 -4.33241000 -1.45648000
C 2.95760900 -3.48403100 -1.63665900
N 3.41863500 -2.18873700 -1.60956100
H 2.83129700 -1.37029200 -1.71709700
H 6.20957800 -3.85120700 -1.11765500
H 4.05542500 -5.41021800 -1.43214600
C 5.57326700 -1.03037800 -1.20713100
C 1.62517900 -3.89353600 -1.79769800
C -0.83549600 -3.46721300 -2.15108900
C -0.63229700 -1.25440300 -2.52298300
C -1.57352800 -2.36306000 -2.40183100
H -1.20548400 -4.45756600 -1.93539300
H -2.64779700 -2.29674800 -2.44320800
C 0.55775100 -3.03114300 -2.12404800
N 0.65440200 -1.68588700 -2.36347800
C 6.05668500 1.44540300 -1.29072900
C 4.00453000 2.06563000 -1.98337400
C 5.32734500 2.54619700 -1.59925000
H 7.06781500 1.41149200 -0.91245600
H 5.63121000 3.58142400 -1.53493100
C 5.18221000 0.29497900 -1.49977700
C 2.91931200 2.93226700 -2.23348300
C 0.47119500 3.36863000 -2.74065800
C -0.23367900 1.21258600 -2.66073500
H 1.70136500 0.41305200 -2.28713000
C -0.63931700 2.57270800 -2.85625800
H 0.52658400 4.44053600 -2.85875800
H -1.65299300 2.88093700 -3.06501100
C -1.05814300 0.08157900 -2.68570000
C 1.59670600 2.52562400 -2.45870000
N 3.94768000 0.69983900 -1.94114300
N 1.12453000 1.23378400 -2.44261300
C 3.15340000 4.40709400 -2.17259800
C 3.95266100 5.05530600 -3.12516700
C 2.57621000 5.17260200 -1.14395400
C 4.17518900 6.43059700 -3.05505300
H 4.40303400 4.47181900 -3.92256200
C 2.78879600 6.54833200 -1.06288000
H 1.97046800 4.67514700 -0.39217900
C 3.59000500 7.15830400 -2.02458900
H 4.79646100 6.94199000 -3.78359200
H 2.35025700 7.14496800 -0.26920400
C 6.89528600 -1.29671900 -0.56662000
C 8.11652400 -0.92966600 -1.15359000
C 6.91121000 -1.96164000 0.67566400
C 9.32888300 -1.19618200 -0.51778800
H 8.11567800 -0.43883500 -2.12254400
C 8.11954700 -2.24126500 1.31089700
H 5.97813400 -2.28268700 1.14076700
C 9.31264700 -1.84926700 0.71254800
H 10.27282600 -0.90896800 -0.96751300
H 8.13055200 -2.74872800 2.27003900
C 1.29984300 -5.30816800 -1.44790700
C 0.60867700 -6.15872300 -2.32312700
C 1.60683200 -5.77902200 -0.15693300
C 0.17839500 -7.42853700 -1.93202400
H 0.37920100 -5.81296300 -3.32701000
C 1.18695300 -7.04316700 0.24382300
H 2.16778800 -5.15339300 0.54147100
C 0.46454600 -7.85475600 -0.63209500
H -0.36095400 -8.06379200 -2.61757700
H 1.40077000 -7.40149700 1.24594100
C -2.53189800 0.30621500 -2.73557400
C -3.15974300 0.95185000 -1.66120200
C -3.32732300 -0.25007500 -3.75069500
C -4.54817500 0.96476300 -1.55965500
H -2.55439800 1.37640800 -0.86668700
C -4.71730200 -0.25766200 -3.64804300
H -2.84482900 -0.74046900 -4.59077600
C -5.30646100 0.32043400 -2.52712600
H -5.04039700 1.40860500 -0.70712100
H -5.33513100 -0.74084000 -4.39748000
O -6.69603700 0.25827100 -2.32592000
O 0.04135900 -9.05706000 -0.05142500
O 10.50667900 -2.20702800 1.36074500
O 3.91584900 8.51693500 -1.91540900
C 11.38278800 -1.23671300 1.73835500
C 2.95594000 9.45881300 -2.11216100
C -7.21797400 -0.96737500 -1.99878700
C -0.48286400 -10.11155200 -0.71627900
C -0.92846900 -11.16631200 0.26618900
H -0.25304200 -11.22501600 1.12301400
H -1.92332800 -10.87902000 0.62382000
H -0.99317600 -12.12914100 -0.24425000
C -8.66851000 -0.82619200 -1.61323200
H -8.72111900 -0.42680400 -0.59440300
H -9.18276000 -0.12135000 -2.27254600
H -9.14859600 -1.80535600 -1.64164000
C 3.50398000 10.81858800 -1.75730400
H 4.57542400 10.88209300 -1.95904000
H 2.96109100 11.59161600 -2.30345100
H 3.33878200 10.95849400 -0.68329800
C 12.56265800 -1.86641000 2.44190700
H 12.22117400 -2.35586300 3.36045800
H 13.01281200 -2.63787100 1.80927500
H 13.29637800 -1.09618000 2.68245900
O -0.61058600 -10.19202900 -1.92127300
O 11.22671500 -0.05270700 1.54975800
O 1.82762300 9.22706900 -2.48528400
O -6.58987000 -1.99803500 -2.00194800
Br 3.81712400 -3.83205300 2.04284500
Sub-4.39-Cl-1
C 0.24991800 -0.79356100 1.66470000
C 0.73670300 -2.09506700 1.31196500
C -0.34694700 -2.88272600 1.02541400
C -1.53631700 -2.10001400 1.22699000
N -1.11760700 -0.84815400 1.59899900
H -1.73407100 -0.11208700 1.97663700
H 1.78132700 -2.35222100 1.21082800
H -0.32821300 -3.89526300 0.66120600
C 1.03187400 0.35021400 1.91552800
C -2.87859200 -2.50249400 1.07175000
C -5.36719500 -2.15599200 1.42199900
C -5.24718800 0.09144700 1.57716100
C -6.14658700 -1.06610600 1.62733600
H -5.66899400 -3.19383200 1.38692200
H -7.21654100 -1.03296400 1.78398500
C -3.99426100 -1.65566100 1.28868100
N -3.95203500 -0.30418000 1.41193100
C 1.35278100 2.85731700 2.16691300
C -0.67391000 3.39429200 1.33961900
C 0.59737000 3.93192800 1.83070000
H 2.33145300 2.85597700 2.62481100
H 0.83223700 4.97939200 1.96565300
C 0.55064000 1.67525200 1.83517500
C -1.74831800 4.22566900 0.94218900
C -4.22571200 4.56100600 0.42049200
C -4.91795100 2.53647300 1.17508000
H -3.02394200 1.94675100 1.90498400
C -5.34587700 3.79872600 0.64223500
H -4.18017500 5.54736700 -0.01789800
H -6.37063300 4.05738000 0.41736100
C -5.71786800 1.41418600 1.46106500
C -3.08561100 3.80619300 0.86135400
N -0.68200300 2.03729700 1.37884400
N -3.54935900 2.57696600 1.25942500
C -1.43842500 5.64277800 0.61382000
C -0.45847700 5.93465100 -0.35250800
C -2.08631000 6.71697300 1.24661500
C -0.13570100 7.24536100 -0.69322800
H 0.04343900 5.11029700 -0.84450000
C -1.77029600 8.03609800 0.92111800
H -2.82921400 6.50925500 2.01006200
C -0.80059100 8.28272400 -0.04503600
H 0.61177700 7.46919300 -1.44747100
H -2.26061300 8.87176300 1.41084200
C 2.46238800 0.12796300 2.26327700
C 3.49956700 0.78474900 1.57910600
C 2.80945800 -0.71152000 3.33792000
C 4.82310800 0.66805800 1.99802600
H 3.26364900 1.40085300 0.72009000
C 4.13071500 -0.84632800 3.76252100
H 2.01973700 -1.22911600 3.87337200
C 5.12543500 -0.12788900 3.09914900
H 5.61817500 1.19571100 1.48416000
H 4.38093700 -1.47374500 4.60909400
C -3.12428900 -3.86820900 0.53384200
C -3.91922700 -4.01456900 -0.62088700
C -2.52787200 -5.02338300 1.06496600
C -4.06734100 -5.25363300 -1.23315200
H -4.40526400 -3.14702600 -1.05558300
C -2.64998600 -6.27327500 0.45334300
H -1.94208700 -4.94375200 1.97507700
C -3.42057700 -6.37391400 -0.70676100
H -4.66402500 -5.35966400 -2.13357700
H -2.16365600 -7.14117100 0.87225200
C -7.19873000 1.62857800 1.47794200
C -7.89863600 1.66348900 2.69252500
C -7.92069900 1.77647400 0.28378300
C -9.28220200 1.84229700 2.72580800
H -7.34506400 1.54568500 3.61925300
C -9.30382700 1.96035300 0.30247700
H -7.39481000 1.72966100 -0.66552900
C -9.97153800 1.99085400 1.52374700
H -9.81862900 1.85910300 3.66672300
H -9.87106400 2.07782800 -0.61591200
O -11.34720800 2.25806100 1.47321400
O -3.59590600 -7.53384500 -1.47564300
O 6.44635700 -0.05243400 3.56392900
O -0.57088200 9.61442300 -0.42075500
C 7.14122400 -1.14924500 3.96232700
C 0.66121500 10.15749300 -0.23862800
C -12.23170000 1.47972500 2.16325300
C -3.39990700 -8.79656400 -1.03632900
C -3.67632100 -9.78799400 -2.14176600
H -4.26973100 -9.34891400 -2.94552100
H -2.71389100 -10.12946400 -2.53734700
H -4.18824700 -10.65535100 -1.71648800
C -13.63456800 1.99331000 1.93041000
H -13.71473900 3.02783800 2.28076900
H -13.86180700 1.99287600 0.85934000
H -14.34471500 1.36172700 2.46535800
C 0.72853200 11.49849700 -0.92774300
H 0.99175900 11.30844300 -1.97442800
H -0.23604300 12.01040700 -0.89926800
H 1.50606900 12.11250200 -0.47047900
C 8.50194700 -0.73812600 4.46587700
H 9.16630400 -0.56528800 3.61226900
H 8.44208900 0.18721700 5.04462000
H 8.91929000 -1.54466800 5.07163700
O -3.03036300 -9.10605700 0.07856800
O 6.73881400 -2.28997300 3.88341200
O 1.57055200 9.62524900 0.35745200
O -11.93319900 0.53334500 2.84957300
C 4.95421900 -2.43598900 -1.00003600
C 5.31734300 -3.79764000 -0.72939200
C 4.19299900 -4.57224900 -0.84524700
C 3.10023800 -3.71993600 -1.20526600
N 3.60775200 -2.44215800 -1.28380500
H 3.05948500 -1.62693700 -1.53818000
H 6.31595000 -4.12953200 -0.49047600
H 4.11543100 -5.64203500 -0.72052700
C 5.80956900 -1.32134500 -0.99454800
C 1.78059800 -4.11887600 -1.47386800
C -0.62716400 -3.70262000 -2.10429100
C -0.37813500 -1.48800200 -2.44192200
C -1.33515000 -2.59362800 -2.41052600
H -1.01609000 -4.69509800 -1.93208900
H -2.40204200 -2.51803300 -2.54702800
C 0.75983100 -3.26851700 -1.94067500
N 0.88580900 -1.92658400 -2.17114600
C 6.34206400 1.13933700 -1.14747800
C 4.27829800 1.78365700 -1.78636500
C 5.61509700 2.24883900 -1.43058100
H 7.36870300 1.09006400 -0.81395300
H 5.93249600 3.28065100 -1.38235100
C 5.44120800 0.00161700 -1.31803800
C 3.20955000 2.66037400 -2.06847100
C 0.77791500 3.12230700 -2.63333300
C 0.05833200 0.97154600 -2.58753100
H 1.96995400 0.15554200 -2.15270000
C -0.33586800 2.33786500 -2.77332500
H 0.84279200 4.19542100 -2.72936600
H -1.34739000 2.65449400 -2.97889500
C -0.77778300 -0.14935100 -2.63285200
C 1.89210400 2.26612900 -2.33936100
N 4.20395100 0.41918700 -1.72059500
N 1.41363100 0.97817800 -2.35972600
C 3.46382100 4.13326800 -2.00194100
C 4.25786100 4.77459200 -2.96335300
C 2.91853500 4.89446900 -0.95431700
C 4.51496000 6.14292400 -2.87826600
H 4.68004700 4.19218800 -3.77708000
C 3.16449500 6.26463800 -0.86245200
H 2.31334200 4.40314700 -0.19706000
C 3.96756400 6.86910300 -1.82558300
H 5.13607700 6.64900400 -3.61057500
H 2.74472500 6.86280900 -0.05991200
C 7.20945100 -1.57753600 -0.54309100
C 8.30493100 -1.35353000 -1.39051600
C 7.45173700 -2.06479800 0.75193300
C 9.60671800 -1.60532600 -0.95768800
H 8.13048500 -0.98105500 -2.39544700
C 8.74657700 -2.33305400 1.19169200
H 6.61834700 -2.23678900 1.42405100
C 9.81345200 -2.09569900 0.32833100
H 10.46028600 -1.44133900 -1.60792200
H 8.91428200 -2.71490600 2.19192100
C 1.41395600 -5.52357600 -1.12355300
C 0.92934400 -6.42916500 -2.07602700
C 1.48390500 -5.94986500 0.21454100
C 0.50289500 -7.71313400 -1.72825600
H 0.86847100 -6.11743600 -3.11448900
C 1.06467500 -7.22307300 0.58133700
H 1.84358900 -5.26180700 0.97346300
C 0.56936500 -8.10057700 -0.38670900
H 0.13063600 -8.39324100 -2.47846400
H 1.09476500 -7.54841800 1.61617300
C -2.24633800 0.08832700 -2.75123500
C -2.93121900 0.61904200 -1.64996600
C -2.96958500 -0.35876100 -3.86842600
C -4.32347000 0.63591200 -1.64598300
H -2.38999600 0.94445200 -0.76572800
C -4.36378800 -0.35752800 -3.86068900
H -2.43302800 -0.76807800 -4.71973300
C -5.01823500 0.11441900 -2.72678400
H -4.86590100 0.99105600 -0.78459600
H -4.93555400 -0.75101200 -4.69481000
O -6.42019400 0.05795600 -2.62981800
O 0.16691300 -9.32515300 0.14313600
O 11.13088300 -2.41884900 0.68368500
O 4.32721000 8.21568800 -1.68621900
C 11.70431400 -1.82279200 1.76809700
C 3.43959400 9.18510600 -2.04162500
C -6.95794600 -1.16103900 -2.30433200
C -0.37560700 -10.35358300 -0.55714000
C -0.83775600 -11.42647200 0.39498600
H -0.14043800 -11.54812000 1.22768500
H -1.80621100 -11.10636000 0.79338000
H -0.95935900 -12.36448300 -0.14952200
C -8.42393900 -1.01470400 -1.98607900
H -8.51818900 -0.63163800 -0.96357400
H -8.90252300 -0.29570500 -2.65667700
H -8.90947400 -1.98966200 -2.04970600
C 3.98161100 10.53616100 -1.64944700
H 5.07171000 10.56269700 -1.71247300
H 3.53813200 11.30888200 -2.27935900
H 3.68161000 10.70794700 -0.61006700
C 13.10759300 -2.34968200 1.95287600
H 13.07671300 -3.43036600 2.12765800
H 13.69424700 -2.18230700 1.04386200
H 13.57476100 -1.84763400 2.80067200
O -0.49274300 -10.39640700 -1.76346600
O 11.16503500 -0.99896000 2.46740600
O 2.36856200 8.97484700 -2.56383100
O -6.32800100 -2.19000100 -2.26143500
Cl -2.47875800 1.17807600 3.90253600
Sub-4.39-Cl-2
C 0.18980700 -0.83224800 1.61757100
C 0.60491300 -2.17236900 1.32139700
C -0.52042700 -2.89723900 1.02991600
C -1.66872600 -2.04692000 1.17806000
N -1.19022900 -0.81116600 1.54620300
H -1.76763700 0.01904800 1.61275500
H 1.62770600 -2.54197800 1.32031600
H -0.53815300 -3.92786100 0.71841400
C 1.04295200 0.26569400 1.85000200
C -3.03270600 -2.36689300 1.01265000
C -5.49350200 -1.89818800 1.33850300
C -5.27976400 0.32111700 1.65892300
C -6.22626600 -0.78754300 1.60369100
H -5.84783800 -2.91139600 1.21723600
H -7.29728700 -0.71453500 1.73335400
C -4.09942300 -1.46932800 1.26289900
N -3.99865300 -0.12258400 1.48707800
C 1.49375900 2.75206400 2.11304600
C -0.53727700 3.41817000 1.40956400
C 0.78490800 3.87111900 1.81852700
H 2.49493300 2.69531500 2.51088200
H 1.09181800 4.90147800 1.93408900
C 0.62164700 1.61812700 1.81542300
C -1.58968300 4.32503100 1.14019900
C -4.07904700 4.86801000 1.05743500
C -4.83314000 2.77516000 1.52723500
H -2.89601800 1.89856800 1.53283300
C -5.21502500 4.13882400 1.30457400
H -4.01641600 5.91971400 0.82179400
H -6.23429000 4.49589800 1.30757300
C -5.68364700 1.67205700 1.69870800
C -2.94991300 3.99379100 1.18009600
N -0.61866200 2.05684100 1.43731400
N -3.45783700 2.73963800 1.44676000
C -1.21050500 5.73581400 0.84355400
C -0.36364300 6.00409400 -0.24718900
C -1.64689100 6.81274200 1.63094600
C 0.02614600 7.30436100 -0.56109200
H -0.01809300 5.17479700 -0.85495800
C -1.26634700 8.11994900 1.32807600
H -2.27606300 6.61942400 2.49438700
C -0.43844400 8.34903400 0.23413100
H 0.68051800 7.51550100 -1.40106900
H -1.59791200 8.95939500 1.93117700
C 2.48528600 0.00476100 2.10703000
C 3.47384800 0.73045700 1.41207800
C 2.90935900 -0.90313300 3.08878000
C 4.80711700 0.63591100 1.77520500
H 3.19146100 1.37472600 0.58807300
C 4.25413000 -1.03856000 3.44214000
H 2.18073300 -1.52550700 3.59561700
C 5.19130100 -0.22834500 2.80364400
H 5.56486100 1.21225100 1.26023400
H 4.55280100 -1.77381700 4.17223800
C -3.36005500 -3.71124100 0.45663800
C -4.16587300 -3.79776100 -0.69559600
C -2.83197700 -4.90327700 0.97927300
C -4.38776900 -5.02107000 -1.31826700
H -4.60646100 -2.90047900 -1.11857900
C -3.03038900 -6.13617900 0.35562400
H -2.23877000 -4.86992100 1.88700700
C -3.80658900 -6.18030300 -0.80334800
H -4.98976700 -5.08547000 -2.21888900
H -2.58993900 -7.03489500 0.76199700
C -7.15044400 1.95946100 1.76995100
C -7.85531300 1.81980500 2.97393100
C -7.85773800 2.35531800 0.62397900
C -9.22618400 2.06919800 3.04733800
H -7.31873700 1.50775000 3.86501600
C -9.22763300 2.61038800 0.68233900
H -7.33286800 2.43910200 -0.32294400
C -9.90062000 2.46527400 1.89323100
H -9.76361000 1.95037800 3.97973100
H -9.78294500 2.91540200 -0.19918500
O -11.25653500 2.81099500 1.88966900
O -4.02582500 -7.32543000 -1.57713900
O 6.55868300 -0.15208200 3.07833300
O -0.15459300 9.67623700 -0.10881100
C 7.25894000 -0.96668100 3.90683900
C 1.11948400 10.14174300 0.01079500
C -12.18813600 1.99712500 2.47347500
C -4.11573400 -8.57795000 -1.05933800
C -4.37588200 -9.57973400 -2.15732500
H -4.87141700 -9.12018900 -3.01478600
H -3.41123900 -9.99113700 -2.47358200
H -4.97890400 -10.39629900 -1.75333900
C -13.55885900 2.61061100 2.30836100
H -13.58291000 3.60028200 2.77650600
H -13.78282400 2.74676100 1.24526800
H -14.30386700 1.96057500 2.76830300
C 1.20944100 11.51525600 -0.60615500
H 1.35045400 11.37555600 -1.68354300
H 0.28899800 12.08207300 -0.44770200
H 2.06792300 12.05082200 -0.19853600
C 8.70491000 -0.52361800 3.91420600
H 9.09962300 -0.47305600 2.89621600
H 8.78238200 0.47967800 4.34825800
H 9.29097800 -1.22519600 4.51050100
O -3.98187900 -8.85590900 0.11289800
O 6.80908800 -1.88961400 4.54599500
O 2.03203800 9.52667800 0.51244400
O -11.94221800 0.95515200 3.02922900
C 4.69031600 -2.56864800 -1.32209900
C 5.02575700 -3.96159000 -1.24679500
C 3.87728400 -4.68191700 -1.40531500
C 2.79971700 -3.75838500 -1.59155700
N 3.34758200 -2.49869800 -1.57483900
H 2.81515900 -1.64317300 -1.68001600
H 6.01828300 -4.34355800 -1.06753300
H 3.76221300 -5.75425400 -1.37683400
C 5.56985600 -1.48608100 -1.15440300
C 1.44175200 -4.07576800 -1.74587200
C -0.98250800 -3.48549600 -2.11595300
C -0.62778900 -1.29542600 -2.50736100
C -1.64278400 -2.33684300 -2.38286900
H -1.42028700 -4.44606000 -1.89352700
H -2.71019700 -2.19835000 -2.43084100
C 0.43695100 -3.14548100 -2.08607500
N 0.62594600 -1.81189400 -2.33845300
C 6.21709600 0.95206500 -1.23171900
C 4.21850500 1.70649500 -1.94700300
C 5.56625900 2.09859700 -1.54925300
H 7.21928100 0.85109900 -0.84179600
H 5.93725700 3.11150800 -1.48158000
C 5.27096300 -0.13795100 -1.45158400
C 3.19518400 2.64376500 -2.20293600
C 0.78389300 3.24336700 -2.71928400
C -0.06384900 1.13912200 -2.64367400
H 1.81287900 0.21216600 -2.26384400
C -0.37690500 2.52345700 -2.83989300
H 0.91209100 4.30922100 -2.83560600
H -1.36704100 2.89866500 -3.05198700
C -0.96180300 0.06585300 -2.67477500
C 1.84918800 2.32672300 -2.43344400
N 4.07082000 0.34737900 -1.90691700
N 1.29160900 1.06948600 -2.41835300
C 3.52732700 4.09959500 -2.13978300
C 4.36923300 4.69431600 -3.09044400
C 3.00060200 4.90064200 -1.11130800
C 4.68153300 6.05196900 -3.01901100
H 4.78162400 4.08304100 -3.88758800
C 3.30269900 6.25949600 -1.02901000
H 2.36244000 4.44340400 -0.36072800
C 4.14356500 6.81620800 -1.98921600
H 5.33637300 6.52175500 -3.74619600
H 2.90194000 6.88319900 -0.23610600
C 6.85745500 -1.84133000 -0.48841000
C 8.11341800 -1.55528300 -1.04623800
C 6.80050600 -2.51054700 0.75098300
C 9.29103100 -1.90557600 -0.38606400
H 8.16736200 -1.06226100 -2.01255300
C 7.97327000 -2.87385200 1.41016400
H 5.83669200 -2.76427900 1.19485300
C 9.20325900 -2.56114300 0.83995800
H 10.26148100 -1.68024600 -0.81357200
H 7.93066000 -3.38273900 2.36755300
C 1.02200700 -5.45557100 -1.36103800
C 0.26177000 -6.27604100 -2.20710500
C 1.31028200 -5.91339500 -0.06029200
C -0.25803500 -7.49863000 -1.77702300
H 0.04879900 -5.94203000 -3.21851700
C 0.80121300 -7.13172300 0.37822400
H 1.92192000 -5.30908800 0.61518900
C 0.00916000 -7.90888000 -0.46819300
H -0.85291300 -8.10871100 -2.43912800
H 0.99673700 -7.47809900 1.38822100
C -2.41722900 0.38698900 -2.73251400
C -3.00794600 1.07062600 -1.66057800
C -3.24168300 -0.11786100 -3.75132500
C -4.39331700 1.16906400 -1.56413800
H -2.38040100 1.45556800 -0.86308200
C -4.62985000 -0.03951500 -3.65403600
H -2.78736300 -0.63763500 -4.58946700
C -5.18634700 0.57245200 -2.53454200
H -4.85992400 1.64158000 -0.71261000
H -5.27353500 -0.48357900 -4.40595500
O -6.57800500 0.59293700 -2.33786000
O -0.50410700 -9.05650000 0.15127700
O 10.35222000 -3.00504000 1.51574600
O 4.55723700 8.15066300 -1.87929700
C 11.30854800 -2.11010000 1.88482800
C 3.66247800 9.15327100 -2.08304200
C -7.17146400 -0.59887800 -2.00678200
C -1.10379200 -10.09086800 -0.48078900
C -1.63006500 -11.07663000 0.53305000
H -0.97553400 -11.14147500 1.40535300
H -2.61311100 -10.71777200 0.85739200
H -1.74386300 -12.05348700 0.05895900
C -8.61450000 -0.37263000 -1.63368400
H -8.65218800 0.03699600 -0.61830000
H -9.08268900 0.35517000 -2.30233000
H -9.14912200 -1.32317000 -1.65908300
C 4.29811200 10.47511100 -1.73083800
H 5.37220800 10.46656900 -1.92825700
H 3.80996000 11.28015600 -2.28236700
H 4.13813500 10.62988500 -0.65815300
C 12.41176500 -2.82722200 2.62797300
H 12.01262400 -3.24405100 3.55912700
H 12.78921100 -3.66373100 2.03163200
H 13.21603400 -2.12522700 2.85118500
O -1.23440100 -10.20149100 -1.68305500
O 11.26738500 -0.92214100 1.66371800
O 2.52274500 8.99554400 -2.45988500
O -6.60333600 -1.66369500 -1.99908700
Cl 3.54851500 -4.04612000 1.97193600
Sub-4.39-HCO3-1
C 0.27711200 -0.84563700 1.60686900
C 0.76595500 -2.15213400 1.28143400
C -0.31786800 -2.92788000 0.95933900
C -1.50620600 -2.13374500 1.13891000
N -1.08621700 -0.88298000 1.50729600
H -1.68968700 -0.16139100 1.96135900
H 1.81230500 -2.41645600 1.21670800
H -0.29897500 -3.93899500 0.59076600
C 1.05154000 0.29779800 1.85620700
C -2.85373600 -2.52434700 0.98157700
C -5.34252200 -2.16245500 1.31530300
C -5.21081500 0.08108700 1.51263500
C -6.11777000 -1.07077900 1.53323000
H -5.65318900 -3.19661500 1.25831300
H -7.18927400 -1.03554100 1.67937100
C -3.96535600 -1.67057200 1.20073700
N -3.91845200 -0.31931200 1.34824200
C 1.46969200 2.78518800 1.92345900
C -0.59489700 3.35324400 1.20812700
C 0.72210300 3.86990600 1.59949800
H 2.48659200 2.75832200 2.28987600
H 0.99788500 4.91374400 1.67032100
C 0.61039800 1.62086000 1.70315100
C -1.67912000 4.19507800 0.85840700
C -4.16996800 4.57749700 0.45027800
C -4.86898500 2.53635400 1.15701200
H -2.95013800 1.88408300 1.77424800
C -5.29355000 3.82377100 0.68258300
H -4.12565200 5.57883700 0.04730800
H -6.32074400 4.10617400 0.50217500
C -5.67294400 1.41308700 1.42649200
C -3.02502200 3.79413000 0.82576700
N -0.63296400 1.99990900 1.28977900
N -3.49757800 2.55937900 1.19865300
C -1.36592800 5.61033300 0.52020200
C -0.45249200 5.89221200 -0.51182500
C -1.94357900 6.68974600 1.20866700
C -0.12577500 7.20009300 -0.86088200
H -0.00544400 5.06264200 -1.04681100
C -1.62497600 8.00599600 0.87315900
H -2.63389500 6.48763200 2.02152400
C -0.72159700 8.24333400 -0.15734600
H 0.57366300 7.41804400 -1.66166600
H -2.06239200 8.84619000 1.40360800
C 2.43732800 0.08062700 2.37356800
C 3.56854200 0.14320900 1.55219300
C 2.59028200 -0.11958000 3.75529800
C 4.84876400 0.02703700 2.09997200
H 3.45168300 0.29874600 0.48515100
C 3.86606600 -0.23885800 4.30655700
H 1.69756900 -0.12320000 4.37568800
C 4.97776100 -0.15502400 3.47253400
H 5.73139100 0.10433100 1.47528900
H 4.00868500 -0.36669500 5.37532600
C -3.10962000 -3.88884400 0.44421600
C -3.90913800 -4.03253800 -0.70782100
C -2.51786100 -5.04715400 0.97413200
C -4.06550900 -5.27112300 -1.31891400
H -4.39339900 -3.16322200 -1.14079600
C -2.64789100 -6.29671200 0.36325400
H -1.92933200 -4.97065400 1.88262400
C -3.42245300 -6.39419500 -0.79425100
H -4.66568200 -5.37482200 -2.21729300
H -2.16424600 -7.16669700 0.78100700
C -7.15274100 1.63584300 1.45147800
C -7.85870600 1.61959600 2.66308200
C -7.87105100 1.84268900 0.26344600
C -9.24106700 1.80625800 2.70116600
H -7.31130800 1.45563800 3.58639500
C -9.25281300 2.03496100 0.28613800
H -7.34312800 1.83318300 -0.68567800
C -9.92530300 2.01453700 1.50506500
H -9.78005600 1.78361300 3.64036700
H -9.81593800 2.19656700 -0.62803900
O -11.29892900 2.29234500 1.46009800
O -3.60494100 -7.55382900 -1.56225600
O 6.25915600 -0.13464700 4.05767800
O -0.49253000 9.57361600 -0.53951000
C 6.99169700 -1.27660900 4.10489800
C 0.75352300 10.10076000 -0.41575900
C -12.19197800 1.49954100 2.12170100
C -3.42568700 -8.81715000 -1.11769800
C -3.70859200 -9.80922400 -2.22099000
H -4.29636800 -9.36700800 -3.02718500
H -2.74859800 -10.16039900 -2.61396000
H -4.22918900 -10.67068600 -1.79430300
C -13.59010400 2.02978500 1.89821100
H -13.66429100 3.05472200 2.27692300
H -13.81309100 2.06084600 0.82670100
H -14.30685600 1.38865900 2.41258800
C 0.80283200 11.44417900 -1.10178700
H 1.02274600 11.25568800 -2.15863600
H -0.15596000 11.96297200 -1.03293600
H 1.60264800 12.05103100 -0.67437200
C 8.35218600 -1.00546300 4.69894300
H 9.04897200 -0.75850000 3.88980200
H 8.32287500 -0.16947900 5.40133800
H 8.71405400 -1.91073800 5.19166500
O -3.06455200 -9.12672000 -0.00008500
O 6.61614600 -2.35257300 3.69304700
O 1.68465900 9.55570000 0.13312200
O -11.90338900 0.53150200 2.78180400
C 4.94677300 -2.50197700 -1.13598500
C 5.30232800 -3.86408900 -0.85950700
C 4.17431600 -4.63337200 -0.97426700
C 3.08574100 -3.77629000 -1.33658700
N 3.60080300 -2.50222200 -1.42373600
H 3.05627900 -1.68826800 -1.68931200
H 6.29858200 -4.19819200 -0.61366900
H 4.09076600 -5.70182000 -0.84260300
C 5.80656400 -1.39124400 -1.11815400
C 1.76036400 -4.16492800 -1.59046800
C -0.65262400 -3.72852600 -2.18454200
C -0.39016000 -1.51790700 -2.53698300
C -1.35540300 -2.61513300 -2.48657400
H -1.04815300 -4.71625500 -2.00052500
H -2.42336100 -2.53088400 -2.60703600
C 0.74028700 -3.30578200 -2.04401500
N 0.87419200 -1.96599800 -2.28413700
C 6.33953300 1.07160300 -1.23749100
C 4.29172500 1.72231300 -1.91839500
C 5.62054500 2.18248100 -1.53419500
H 7.35832900 1.02060200 -0.88135300
H 5.93676400 3.21376200 -1.47094100
C 5.44428500 -0.06492100 -1.43662800
C 3.23388000 2.60414400 -2.22152200
C 0.80635500 3.07829900 -2.79670200
C 0.06504300 0.93693100 -2.69940600
H 1.96972700 0.10995100 -2.25919600
C -0.31613300 2.30233300 -2.91417100
H 0.88270200 4.14780600 -2.92082000
H -1.32475700 2.62368200 -3.12663900
C -0.78098800 -0.17718100 -2.72878100
C 1.91232300 2.21799300 -2.48412300
N 4.21235800 0.35607500 -1.85944900
N 1.42003000 0.93554400 -2.47089500
C 3.50346000 4.07495100 -2.19635000
C 4.32426500 4.67621600 -3.16111700
C 2.93919100 4.87752400 -1.19048000
C 4.58250300 6.04651800 -3.12324900
H 4.76327000 4.06211800 -3.94194400
C 3.18739600 6.24918500 -1.14417100
H 2.31754200 4.41435800 -0.42985800
C 4.01141600 6.81448100 -2.11373800
H 5.22119900 6.52304400 -3.86028600
H 2.75425700 6.87731900 -0.37214300
C 7.19684900 -1.64572500 -0.63465000
C 8.31447000 -1.41188000 -1.44992500
C 7.40666700 -2.11885400 0.67146400
C 9.60582700 -1.63341800 -0.97145800
H 8.16646300 -1.05011300 -2.46302800
C 8.69106000 -2.35115900 1.15900900
H 6.55930700 -2.29568200 1.32379900
C 9.78058800 -2.10013400 0.32869100
H 10.47713300 -1.45886900 -1.59493600
H 8.82693800 -2.71057200 2.17168100
C 1.38685500 -5.56597400 -1.23273800
C 0.87820800 -6.46778500 -2.17625600
C 1.47718900 -5.99292300 0.10403000
C 0.44838000 -7.74858600 -1.82091000
H 0.80129000 -6.15570800 -3.21354200
C 1.05529500 -7.26308900 0.47816900
H 1.85614900 -5.30833000 0.85662200
C 0.53643000 -8.13671700 -0.48086900
H 0.05835000 -8.42593600 -2.56455000
H 1.10157100 -7.58846200 1.51239200
C -2.24841300 0.07378500 -2.82901800
C -2.91068200 0.62466900 -1.72383600
C -2.99361200 -0.37941300 -3.92926400
C -4.30240800 0.65565400 -1.69808400
H -2.35236000 0.95157100 -0.85087300
C -4.38738800 -0.36585200 -3.89883900
H -2.47447900 -0.80400700 -4.78387100
C -5.01920400 0.12565100 -2.76029300
H -4.82787100 1.02674000 -0.83283300
H -4.97597500 -0.76530000 -4.71824000
O -6.41935300 0.07949000 -2.63672200
O 0.13126200 -9.35732500 0.05666700
O 11.09532500 -2.37927800 0.72849200
O 4.37044900 8.16547100 -2.02822000
C 11.59627000 -1.81579800 1.86481800
C 3.45537800 9.12413600 -2.34027600
C -6.95957200 -1.13520200 -2.29883800
C -0.41289000 -10.38868800 -0.63733500
C -0.87797000 -11.45508800 0.32073800
H -0.18561600 -11.56830200 1.15869300
H -1.84969800 -11.13415700 0.71056100
H -0.99415400 -12.39776900 -0.21692100
C -8.41466500 -0.97530700 -1.94065400
H -8.47617200 -0.58096000 -0.92008200
H -8.90699200 -0.25892400 -2.60414700
H -8.90883300 -1.94710200 -1.98119300
C 4.00942300 10.48292100 -1.99368400
H 5.09463700 10.51429400 -2.11320100
H 3.52981700 11.24588100 -2.60888400
H 3.76306200 10.66640700 -0.94219200
C 13.01266700 -2.29307700 2.08345700
H 13.02133000 -3.38142700 2.20540600
H 13.62805100 -2.05720900 1.20928800
H 13.42304700 -1.81466500 2.97329800
O -0.52981000 -10.43864900 -1.84351100
O 10.99426500 -1.05187200 2.58077100
O 2.35757300 8.90230700 -2.79803900
O -6.33860400 -2.17014500 -2.27408100
O -2.32340900 0.93726800 3.24118900
C -1.45829300 1.40082100 4.03397800
O -0.46214500 0.85543200 4.54639100
O -1.66851100 2.75354100 4.35748500
H -0.90850200 2.96314200 4.92478700
Sub-4.39- HCO3-2
C 0.24841900 -0.72868300 1.57906800
C 0.90606100 -1.97123500 1.28672600
C -0.06510400 -2.87400500 0.93877800
C -1.34973800 -2.23891300 1.05921200
N -1.10292400 -0.94275800 1.44569400
H -1.81992200 -0.23052900 1.52545300
H 1.98100600 -2.12509200 1.28495000
H 0.10535200 -3.88383400 0.60745100
C 0.88631600 0.49593800 1.85479000
C -2.63526500 -2.78820400 0.86880800
C -5.14348500 -2.76889900 1.17240700
C -5.32861100 -0.55808100 1.56582600
C -6.06289700 -1.81431100 1.46285900
H -5.31324500 -3.82425700 1.01728400
H -7.13063100 -1.93695900 1.58142100
C -3.84682900 -2.09844900 1.12480700
N -3.98893500 -0.76272000 1.38996000
C 0.96708200 3.01765000 1.97649300
C -1.19291600 3.33770100 1.41087300
C 0.06722600 4.00318800 1.72737400
H 1.99847100 3.11835600 2.28015700
H 0.21441300 5.07124300 1.80783200
C 0.26334700 1.75801600 1.76794000
C -2.39905100 4.04924600 1.20605000
C -4.94653900 4.15511100 1.18912700
C -5.32513500 1.94166100 1.54774700
H -3.26604300 1.41575000 1.51432900
C -5.93785000 3.22923600 1.39917400
H -5.06902300 5.21307000 1.01184500
H -7.00304600 3.40545800 1.42388900
C -5.96583400 0.69776800 1.66211800
C -3.68168400 3.48351600 1.25915200
N -1.05074700 1.98316800 1.45151600
N -3.96614500 2.14939400 1.46379400
C -2.28525600 5.51339600 0.94509300
C -1.55915500 5.95723200 -0.17483100
C -2.85283900 6.47285900 1.79747300
C -1.40624800 7.31487000 -0.44826000
H -1.11517400 5.21865200 -0.83375600
C -2.71112900 7.83537400 1.53444900
H -3.39441600 6.14550500 2.67971700
C -1.99121700 8.23815800 0.41468800
H -0.84020000 7.66297500 -1.30674700
H -3.14393300 8.58577500 2.18853500
C 2.30833300 0.39215200 2.27656900
C 3.36565500 0.99810500 1.58181200
C 2.60701600 -0.37759000 3.41237700
C 4.67775600 0.82271100 2.00932200
H 3.16666800 1.56137200 0.67638800
C 3.91120900 -0.55784000 3.85134800
H 1.79734600 -0.85922100 3.95225600
C 4.94581600 0.03255600 3.12608700
H 5.50475300 1.24066300 1.44741600
H 4.12185200 -1.18165900 4.70602200
C -2.71596200 -4.15935500 0.28813300
C -3.48011300 -4.36424400 -0.87739900
C -1.99195900 -5.24925900 0.79903500
C -3.47481800 -5.59521600 -1.52457500
H -4.06633700 -3.54959700 -1.29105500
C -1.96291200 -6.48511400 0.15128600
H -1.42369200 -5.12982700 1.71541800
C -2.70397800 -6.64275400 -1.02025200
H -4.04374400 -5.74713300 -2.43610900
H -1.37520800 -7.29989400 0.54858400
C -7.45923100 0.71495400 1.74660100
C -8.11724100 0.35965200 2.93293100
C -8.23622900 1.06445900 0.63110000
C -9.50961200 0.35199000 3.01796500
H -7.52519600 0.08130200 3.79965100
C -9.62925500 1.06355900 0.70164500
H -7.74265500 1.31315900 -0.30361000
C -10.25444300 0.70703200 1.89409700
H -10.00903600 0.06743800 3.93559200
H -10.23793000 1.32958600 -0.15697800
O -11.65053500 0.80016600 1.91125700
O -2.69739200 -7.79323500 -1.81704000
O 6.29223700 -0.20256200 3.36346100
O -1.94314100 9.60556900 0.11812200
C 6.76731400 -0.70133100 4.53991200
C -0.75880400 10.27017500 0.22161400
C -12.41202200 -0.21711400 2.41797400
C -2.59985400 -9.05093900 -1.31198400
C -2.62531900 -10.06634300 -2.42736900
H -3.13813000 -9.68344100 -3.31186200
H -1.58787200 -10.30568800 -2.68476700
H -3.10673300 -10.97732100 -2.06407300
C -13.87341000 0.14634800 2.29710100
H -14.07370500 1.07311300 2.84498700
H -14.12911300 0.32575700 1.24765900
H -14.48220100 -0.66476700 2.69787400
C -0.91331900 11.66039900 -0.34225300
H -0.75429900 11.58625700 -1.42370000
H -1.91684300 12.05300100 -0.16333600
H -0.15764100 12.32115400 0.08493500
C 8.11594500 -1.32921600 4.31226300
H 8.76479400 -0.68704700 3.71134100
H 8.58087500 -1.55593800 5.27336100
H 7.93526300 -2.25551300 3.75408900
O -2.48271300 -9.31849800 -0.13569000
O 6.18670400 -0.65011400 5.60012200
O 0.25885100 9.79560500 0.67104200
O -11.97390700 -1.23931300 2.88505700
C 5.01318800 -1.51783600 -1.50996000
C 5.58209600 -2.83641800 -1.49036400
C 4.56328300 -3.73751000 -1.60393700
C 3.33934600 -3.00328000 -1.72270000
N 3.66668600 -1.67301900 -1.70050700
H 2.99436300 -0.91733300 -1.75021500
H 6.63455800 -3.04643100 -1.38198700
H 4.62740800 -4.81509200 -1.60835900
C 5.69954100 -0.30691000 -1.33689700
C 2.05385100 -3.54496000 -1.86590000
C -0.43126800 -3.37940800 -2.24217700
C -0.45899300 -1.15829200 -2.61795400
C -1.27981200 -2.36062100 -2.50277100
H -0.69427500 -4.40361100 -2.02862700
H -2.35531400 -2.40770500 -2.55024700
C 0.90755100 -2.79901800 -2.20769600
N 0.86719900 -1.45166400 -2.45952300
C 5.86119900 2.20282800 -1.14899000
C 3.76305200 2.62976300 -1.85053100
C 5.00383200 3.22996000 -1.37431700
H 6.86590800 2.25503800 -0.75497900
H 5.17171300 4.28388200 -1.20303800
C 5.14178700 0.97992700 -1.49299300
C 2.59897000 3.38216600 -2.11443500
C 0.13682000 3.56020000 -2.70813800
C -0.33005800 1.33939900 -2.68771700
H 1.67198200 0.74641600 -2.28502200
C -0.87670000 2.65075800 -2.87054400
H 0.07847300 4.63398300 -2.80616600
H -1.91181100 2.85035400 -3.10517500
C -1.02556400 0.12646300 -2.75835000
C 1.33830700 2.83935700 -2.40177300
N 3.87218000 1.26712900 -1.91731900
N 1.00949800 1.50302900 -2.42342700
C 2.67626900 4.87173600 -2.03208700
C 3.46809700 5.60628800 -2.92727900
C 1.95315600 5.56815200 -1.04845700
C 3.53211200 6.99747900 -2.84898700
H 4.03430400 5.07821700 -3.68856000
C 2.00842000 6.95807900 -0.95646800
H 1.35805000 5.00322300 -0.33915400
C 2.79904600 7.65493500 -1.86643300
H 4.14164100 7.57594200 -3.53615800
H 1.45761600 7.49914500 -0.19354000
C 7.10716800 -0.43499100 -0.86386300
C 8.18041400 0.10995900 -1.58543900
C 7.36803700 -1.14222100 0.32537300
C 9.49188300 -0.04151200 -1.13688400
H 7.98230800 0.64794500 -2.50797600
C 8.67920600 -1.31377100 0.76520100
H 6.53459500 -1.55934700 0.89064200
C 9.72510800 -0.75640500 0.03429100
H 10.33202700 0.36823400 -1.68902700
H 8.88474200 -1.86995300 1.66968400
C 1.88342300 -4.97647800 -1.48195800
C 1.29725900 -5.92231100 -2.33560400
C 2.23496800 -5.37397400 -0.17722900
C 1.00798700 -7.22051200 -1.91014200
H 1.03634100 -5.63117300 -3.34907900
C 1.95383300 -6.66527200 0.25761400
H 2.69725200 -4.68187000 0.52898900
C 1.33067200 -7.57482400 -0.59732000
H 0.54093800 -7.92871700 -2.57709200
H 2.19644200 -6.96026600 1.27349600
C -2.51488300 0.19079000 -2.81168300
C -3.21144800 0.73089300 -1.72083500
C -3.24281800 -0.42616900 -3.84214400
C -4.59117300 0.57673500 -1.61776100
H -2.65804600 1.20165800 -0.91428900
C -4.62195600 -0.60015000 -3.73900600
H -2.70859100 -0.83521700 -4.69443300
C -5.27101700 -0.12801600 -2.60165100
H -5.12893900 0.93529400 -0.75244400
H -5.18128300 -1.13315400 -4.50049600
O -6.64127400 -0.36466000 -2.39949700
O 1.02217800 -8.79570000 0.01936200
O 11.06785200 -0.96043000 0.39158300
O 2.96310800 9.04153100 -1.75203400
C 11.50130400 -0.63068100 1.64080800
C 1.90062500 9.86928100 -1.93708800
C -7.00873700 -1.65473300 -2.11104900
C 0.63595200 -9.92425100 -0.61822300
C 0.27742900 -10.98810400 0.38999500
H 0.90056500 -10.91895900 1.28455800
H -0.76827600 -10.82892800 0.67605900
H 0.37335600 -11.97093900 -0.07578400
C -8.46445800 -1.70221800 -1.72211600
H -8.56670800 -1.32142100 -0.70004100
H -9.06461300 -1.06205500 -2.37499400
H -8.81665200 -2.73389700 -1.76036100
C 2.29196700 11.27714800 -1.56169100
H 3.34475200 11.46950500 -1.77987600
H 1.65254900 11.99209200 -2.08170000
H 2.13453000 11.37584800 -0.48194600
C 12.96582900 -0.98204700 1.77376800
H 13.09702400 -2.06351200 1.65944100
H 13.54446000 -0.49685700 0.98121600
H 13.32666800 -0.66586800 2.75315800
O 0.55224900 -10.05939800 -1.82225500
O 10.81906800 -0.13642100 2.50592800
O 0.80615000 9.51752200 -2.31650600
O -6.26027500 -2.60085200 -2.14835000
C 4.42607700 -3.21943100 2.09373100
O 4.38523000 -2.31345400 1.24016000
O 3.63531700 -4.15881800 2.33893900
O 5.57700100 -3.16806800 2.94527800
H 5.43937000 -3.92254100 3.54112000
Sub-4.39- H2PO4-1
C 0.30367000 -0.80134000 1.44268500
C 0.83171900 -2.09734100 1.12938800
C -0.21978700 -2.90334800 0.78085200
C -1.43170200 -2.13877200 0.90603300
N -1.05518800 -0.87685700 1.29006300
H -1.70209200 -0.14899300 1.63791300
H 1.88442300 -2.33840800 1.09619800
H -0.16243400 -3.91746300 0.42467200
C 1.05117700 0.35677300 1.73542200
C -2.75539700 -2.56426500 0.68250300
C -5.26080900 -2.25325900 0.94414900
C -5.18532700 -0.00080700 1.07073700
C -6.06346900 -1.17017100 1.12351400
H -5.54606300 -3.29592800 0.91576700
H -7.13491400 -1.15138100 1.27020900
C -3.89560200 -1.73411500 0.82942100
N -3.88193500 -0.37952100 0.93402900
C 1.33211300 2.87382600 1.95247200
C -0.66353900 3.37151500 1.02658900
C 0.58008700 3.93273900 1.56132000
H 2.29102600 2.89456500 2.44987500
H 0.80010400 4.98502100 1.68292700
C 0.55949500 1.67512600 1.61033400
C -1.73300600 4.18523400 0.57674000
C -4.21065800 4.50298700 0.01563800
C -4.88544600 2.45451800 0.72027200
H -2.98691600 1.85545500 1.41385600
C -5.32444900 3.72555200 0.22005800
H -4.17518000 5.50111000 -0.39603500
H -6.35275900 3.97993600 0.00708100
C -5.66850700 1.31851800 0.98453500
C -3.06311100 3.75099600 0.44566100
N -0.65438200 2.01517700 1.09187600
N -3.51800600 2.50776300 0.80141100
C -1.42713100 5.60686000 0.26079600
C -0.42563500 5.90956900 -0.67980500
C -2.09733300 6.67324600 0.88308400
C -0.10295100 7.22452200 -1.00533100
H 0.09386000 5.09094600 -1.16383900
C -1.78236000 7.99603200 0.57198100
H -2.85719900 6.45724500 1.62735400
C -0.79069700 8.25400600 -0.36848600
H 0.66289200 7.45774400 -1.73813600
H -2.29062300 8.82583300 1.05324500
C 2.45855400 0.15497300 2.17892300
C 3.53363400 0.80732200 1.55196300
C 2.73945800 -0.66333800 3.28879100
C 4.82798700 0.70736900 2.05825800
H 3.35137400 1.40525700 0.66732500
C 4.03087700 -0.78028400 3.80105600
H 1.92018900 -1.17931300 3.77977700
C 5.06225600 -0.06649000 3.19103400
H 5.65134700 1.23154700 1.58710400
H 4.22982000 -1.39147700 4.67292400
C -2.95635100 -3.94356100 0.16302200
C -3.69425300 -4.12227600 -1.02429600
C -2.37874500 -5.07990700 0.75140300
C -3.80762000 -5.37741400 -1.61020500
H -4.16501500 -3.26829200 -1.50065900
C -2.46921100 -6.34648600 0.16889200
H -1.83858600 -4.97302800 1.68658400
C -3.18441400 -6.48113500 -1.02321100
H -4.36183500 -5.51144800 -2.53371500
H -2.00286900 -7.20158900 0.63393700
C -7.13849300 1.53138600 1.13513900
C -7.68839400 1.53651300 2.42724000
C -7.97462900 1.71559100 0.02636400
C -9.05969700 1.72060500 2.60443100
H -7.01080600 1.40118000 3.26842000
C -9.34785300 1.90325300 0.19832800
H -7.54629800 1.70467200 -0.97260200
C -9.87307200 1.90319800 1.48676900
H -9.49713700 1.72013600 3.59646000
H -10.01196100 2.05059700 -0.64799300
O -11.24507900 2.17922300 1.60783400
O -3.33481800 -7.66159500 -1.76451100
O 6.34828100 0.02337800 3.74256200
O -0.56128900 9.58911200 -0.73168800
C 7.02707800 -1.07049400 4.17658800
C 0.65695200 10.14536400 -0.50225900
C -12.05570400 1.31660200 2.28627500
C -3.09877800 -8.91100300 -1.30794300
C -3.35910800 -9.92580300 -2.39586800
H -3.99577300 -9.52323800 -3.18557600
H -2.39278500 -10.22255900 -2.81735800
H -3.81543500 -10.81269400 -1.94860300
C -13.46845100 1.85696200 2.29082400
H -13.49212200 2.82902000 2.79486000
H -13.81510900 2.01310300 1.26404300
H -14.12366700 1.15370000 2.80620300
C 0.72977800 11.49403400 -1.17570900
H 1.02374800 11.31898400 -2.21680000
H -0.24077400 11.99532700 -1.16895600
H 1.48719000 12.11138400 -0.69020100
C 8.34610500 -0.65074400 4.77460900
H 9.06054100 -0.44916500 3.96904200
H 8.23440900 0.26140700 5.36659100
H 8.73607100 -1.46348300 5.39019800
O -2.70741600 -9.19322400 -0.19311400
O 6.64217500 -2.21385600 4.05975300
O 1.55161500 9.61902300 0.12061500
O -11.69524000 0.28628800 2.80035600
C 5.18315300 -2.36376100 -0.93246800
C 5.55283600 -3.71872900 -0.63714600
C 4.45351600 -4.51413600 -0.82677100
C 3.37110700 -3.68182100 -1.25767700
N 3.85863300 -2.39475000 -1.30445100
H 3.31439000 -1.59067700 -1.59964800
H 6.53939200 -4.03192300 -0.33210300
H 4.38754800 -5.58516800 -0.70605700
C 6.01694700 -1.23450700 -0.87272700
C 2.07773800 -4.10277000 -1.60519500
C -0.30053600 -3.72420100 -2.34982700
C -0.07262400 -1.50563200 -2.67854500
C -1.01304300 -2.62619400 -2.68335900
H -0.67883000 -4.72367700 -2.19557500
H -2.07481800 -2.56788300 -2.86138400
C 1.07001100 -3.26793700 -2.12518400
N 1.18617100 -1.92432300 -2.35276400
C 6.51662500 1.23458300 -1.00162000
C 4.49048200 1.84119300 -1.78249000
C 5.79311600 2.33016000 -1.34206300
H 7.51959300 1.20448500 -0.60064700
H 6.09078300 3.36715600 -1.28079200
C 5.64783300 0.08116900 -1.22415900
C 3.43088500 2.69903800 -2.14536300
C 1.03469300 3.11740400 -2.87442200
C 0.33779400 0.95881500 -2.82307800
H 2.23044200 0.17750100 -2.25980000
C -0.05944100 2.31560500 -3.06411600
H 1.09373200 4.18852900 -2.99400800
H -1.05889100 2.61481400 -3.34178400
C -0.48282300 -0.17366600 -2.89650000
C 2.13797900 2.28250800 -2.49212900
N 4.43288200 0.47574300 -1.70930400
N 1.67680200 0.98861300 -2.51398200
C 3.65981800 4.17602300 -2.08947000
C 4.51781200 4.81098200 -2.99868700
C 3.02066300 4.94984400 -1.10565600
C 4.74321600 6.18555400 -2.92533100
H 5.01252100 4.21934400 -3.76335300
C 3.23482100 6.32585700 -1.02567400
H 2.36601200 4.46308700 -0.38798700
C 4.10023400 6.92429100 -1.93745100
H 5.41127300 6.68765100 -3.61799700
H 2.74382700 6.93287600 -0.27165600
C 7.38801400 -1.46616600 -0.32882600
C 8.53402700 -1.22124200 -1.10025100
C 7.55128600 -1.95228000 0.97897000
C 9.80808600 -1.45057800 -0.58079400
H 8.42111500 -0.84990700 -2.11434900
C 8.81805400 -2.19965500 1.50401800
H 6.67800600 -2.14129400 1.59331100
C 9.93631400 -1.94091500 0.71528800
H 10.70036500 -1.26934900 -1.17178800
H 8.92478900 -2.58254600 2.51222400
C 1.71706600 -5.51616400 -1.28439500
C 1.31645400 -6.42519100 -2.27200400
C 1.70791000 -5.94944000 0.05311800
C 0.90053500 -7.72183400 -1.96050600
H 1.31586300 -6.10666700 -3.31025000
C 1.29566300 -7.23469200 0.38434500
H 2.00156000 -5.25875500 0.83768600
C 0.88832600 -8.11722500 -0.61960800
H 0.59368400 -8.40515700 -2.73699200
H 1.26648800 -7.56745500 1.41682000
C -1.94738000 0.04847300 -3.07615500
C -2.66912800 0.63622100 -2.02830200
C -2.63613200 -0.46070700 -4.18956900
C -4.06056600 0.64871700 -2.06914300
H -2.15631000 1.00569000 -1.14443400
C -4.03002400 -0.47019200 -4.22256800
H -2.07296000 -0.91055500 -5.00233400
C -4.72101600 0.05901800 -3.13611600
H -4.63447400 1.05120900 -1.25044600
H -4.57347100 -0.91475600 -5.04973100
O -6.12347200 -0.00574000 -3.06465600
O 0.50005700 -9.36158300 -0.12653800
O 11.23129800 -2.24181600 1.16124300
O 4.42347600 8.28063200 -1.80808000
C 11.72187500 -1.62097500 2.27226200
C 3.52202400 9.22354900 -2.19924700
C -6.66110600 -1.21850200 -2.71779200
C -0.03116800 -10.37411400 -0.85761300
C -0.47663400 -11.48260600 0.06121100
H 0.22844500 -11.62579300 0.88393900
H -1.44471800 -11.18521100 0.47754000
H -0.59380900 -12.40285500 -0.51370500
C -8.12244900 -1.06511800 -2.38332500
H -8.20027700 -0.69993400 -1.35257800
H -8.60364200 -0.33190800 -3.03609300
H -8.61671600 -2.03525000 -2.45477600
C 4.01665100 10.59133800 -1.80250600
H 5.10723600 10.64509700 -1.82905300
H 3.57547900 11.34710500 -2.45421900
H 3.67768400 10.76450600 -0.77541300
C 13.11539600 -2.12584200 2.56188200
H 13.08593800 -3.20399600 2.75182400
H 13.76141900 -1.96465000 1.69287700
H 13.51652400 -1.60434200 3.43145500
O -0.15131900 -10.38026200 -2.06440900
O 11.12538700 -0.79307900 2.91834200
O 2.47420100 8.98141300 -2.75336200
O -6.03382500 -2.24906300 -2.66664200
O -2.46961700 1.05841900 3.00022000
O -3.64277400 -1.02965800 4.02196400
O -2.85172100 0.84908900 5.49460700
H -3.57172600 0.74524200 6.13653100
P -3.52231900 0.62980000 4.00225600
O -4.92073500 1.19589400 3.96754400
H -4.39048600 -1.25928900 3.44691100
Sub-4.39- H2PO4-2
C 0.23220800 -0.63079400 1.50306000
C 1.07422400 -1.75552200 1.20383700
C 0.25519700 -2.79688700 0.85246100
C -1.11211000 -2.36772300 0.97518500
N -1.06817800 -1.04931900 1.36079400
H -1.88688600 -0.45813900 1.45117600
H 2.16020400 -1.74703400 1.21344400
H 0.57911400 -3.76726600 0.51531900
C 0.67064700 0.67290300 1.80153500
C -2.29566300 -3.11134200 0.78676000
C -4.77518200 -3.48705500 1.07332500
C -5.30198800 -1.34138800 1.51442500
C -5.83167600 -2.69428200 1.38212000
H -4.77752700 -4.55208100 0.89352200
H -6.86661100 -2.98468900 1.49900500
C -3.59915500 -2.62155600 1.04460000
N -3.94669400 -1.32885000 1.33660900
C 0.36301600 3.17013600 1.97080500
C -1.83257000 3.16236300 1.44896000
C -0.68445200 4.00890000 1.76312900
H 1.37517900 3.42020300 2.25395700
H -0.70369000 5.08472100 1.86865700
C -0.14163000 1.82227900 1.74411000
C -3.13910800 3.67815700 1.27488200
C -5.67064400 3.37850700 1.26248100
C -5.69406600 1.12569000 1.56726000
H -3.57797300 0.93141800 1.52466400
C -6.50316500 2.30304000 1.44661000
H -5.95836100 4.40737700 1.10675900
H -7.58294200 2.30650300 1.46886800
C -6.12976700 -0.20580100 1.64369100
C -4.31509900 2.91392700 1.32033200
N -1.48072300 1.84642800 1.45166100
N -4.38513300 1.54673000 1.49532000
C -3.26262000 5.14819500 1.05320800
C -2.62470200 5.73270300 -0.05588800
C -3.97090600 5.98152800 1.93249000
C -2.69241500 7.10420000 -0.29222000
H -2.07176300 5.09383900 -0.73627800
C -4.05142400 7.35561400 1.70620700
H -4.44741800 5.54846200 2.80671200
C -3.41228500 7.89860800 0.59664100
H -2.19371600 7.56105800 -1.14152700
H -4.59478300 8.00888900 2.38166800
C 2.09768900 0.76696500 2.21216000
C 3.06658800 1.46868400 1.48192600
C 2.50392000 0.03899200 3.34300100
C 4.40758300 1.39971400 1.85365400
H 2.78317000 2.01352100 0.58789600
C 3.83491000 -0.03555800 3.72447600
H 1.75885100 -0.50885700 3.91263200
C 4.78715500 0.62376800 2.94762700
H 5.17257300 1.88982100 1.26353100
H 4.13850600 -0.64727100 4.55860600
C -2.15099100 -4.48236500 0.21740400
C -2.84261400 -4.81654800 -0.96284100
C -1.27645600 -5.43790300 0.76045600
C -2.61705300 -6.03423000 -1.59714700
H -3.54513900 -4.11170800 -1.39688300
C -1.02878900 -6.65674800 0.12835400
H -0.76096500 -5.22013600 1.68993000
C -1.69773900 -6.93784900 -1.06341000
H -3.12633400 -6.28271400 -2.52269200
H -0.32669900 -7.36112500 0.55020700
C -7.60821000 -0.42552800 1.71728500
C -8.21242500 -0.87785800 2.89893400
C -8.41992100 -0.20552200 0.59351000
C -9.58708600 -1.10469300 2.97213900
H -7.59213200 -1.05758500 3.77199300
C -9.79578200 -0.42592000 0.65218700
H -7.96360800 0.11276500 -0.33896600
C -10.36818600 -0.87370200 1.84048900
H -10.04334100 -1.46265900 3.88639600
H -10.43085600 -0.26131400 -0.21270100
O -11.76158200 -1.00059800 1.84338800
O -1.47162300 -8.07035600 -1.85347900
O 6.15385100 0.45955700 3.11310000
O -3.58460200 9.26368800 0.33855900
C 6.72238200 0.10152900 4.30567800
C -2.52041300 10.10553700 0.45696800
C -12.36221200 -2.11602400 2.35967100
C -1.15820400 -9.29048200 -1.34064200
C -0.95744300 -10.28972900 -2.45256900
H -1.49524100 -10.00215400 -3.35806900
H 0.11568200 -10.33776900 -2.66806100
H -1.28070700 -11.27387500 -2.10529500
C -13.86057300 -1.98598300 2.21740300
H -14.20861400 -1.08873500 2.73979500
H -14.12775200 -1.87333800 1.16149900
H -14.34158300 -2.87209100 2.63281800
C -2.89950900 11.46913600 -0.06407800
H -2.74306200 11.45243200 -1.14827300
H -3.95050600 11.69232700 0.13302100
H -2.25340100 12.22887600 0.37804100
C 8.09895300 -0.45192200 4.05135500
H 8.72014000 0.28359600 3.53020300
H 8.55972300 -0.72115300 5.00350000
H 7.99169100 -1.33484700 3.41191500
O -1.03149300 -9.53399400 -0.16047500
O 6.19549100 0.23851300 5.38440300
O -1.43619200 9.78640800 0.88761800
O -11.77686500 -3.05090400 2.84795200
C 5.02546300 -0.56332900 -1.67478800
C 5.79306400 -1.77658200 -1.69325100
C 4.92626200 -2.82295500 -1.82120800
C 3.60036000 -2.28980900 -1.90523600
N 3.71356100 -0.92562900 -1.84867900
H 2.93209400 -0.28291300 -1.89572000
H 6.86399500 -1.82914400 -1.58374400
H 5.16216200 -3.87576700 -1.84271500
C 5.51728800 0.73869200 -1.48764200
C 2.40880300 -3.02383100 -2.02015800
C -0.08202300 -3.23290400 -2.32421700
C -0.45457300 -1.04467300 -2.70409700
C -1.08064600 -2.35722500 -2.57036600
H -0.18372400 -4.28195600 -2.09678600
H -2.13781400 -2.56631800 -2.58910000
C 1.15432900 -2.45803000 -2.32629800
N 0.90432800 -1.13135100 -2.57539500
C 5.27788300 3.23634600 -1.22207500
C 3.12336500 3.34017700 -1.87103600
C 4.26160100 4.11778300 -1.39802300
H 6.26872500 3.43856800 -0.84214800
H 4.26197100 5.17948900 -1.19576100
C 4.75714900 1.92428100 -1.59398400
C 1.85080700 3.90439300 -2.09900700
C -0.61269300 3.70743700 -2.67497400
C -0.72160500 1.44158300 -2.72266700
H 1.35086500 1.15981100 -2.34133100
C -1.47000100 2.65449400 -2.86595600
H -0.84091500 4.76084400 -2.73931700
H -2.52480500 2.69400000 -3.09436300
C -1.21805900 0.13684400 -2.81978000
C 0.68961700 3.17682600 -2.39367800
N 3.44708800 2.01462700 -1.98132000
N 0.57660500 1.80628100 -2.45424700
C 1.69199800 5.38436000 -1.97151800
C 2.33680600 6.26101600 -2.85649300
C 0.88909500 5.92715300 -0.95389100
C 2.18252500 7.64180000 -2.73297200
H 2.96163200 5.85239400 -3.64495200
C 0.72685800 7.30498100 -0.81650300
H 0.40479700 5.25327800 -0.25548000
C 1.37857200 8.14512100 -1.71554400
H 2.67802900 8.32975100 -3.41087300
H 0.11315000 7.72909100 -0.02792800
C 6.93870900 0.82618700 -1.04964700
C 7.89185700 1.58514200 -1.74761600
C 7.34625200 0.10370300 0.08538600
C 9.21746600 1.63104600 -1.31882300
H 7.59048000 2.13440500 -2.63472500
C 8.67433500 0.11927900 0.50219800
H 6.62326000 -0.48861700 0.63355800
C 9.59437000 0.89472300 -0.19751500
H 9.96553900 2.21027000 -1.85130500
H 8.97558300 -0.46764700 1.35806000
C 2.47866300 -4.45632900 -1.61594400
C 1.95556900 -5.50622500 -2.38641500
C 3.02223500 -4.76193300 -0.35420600
C 1.90428300 -6.81303500 -1.90000600
H 1.55946500 -5.29682100 -3.37568500
C 3.00114000 -6.06268600 0.13625500
H 3.45300000 -3.98132200 0.26317800
C 2.41804600 -7.07384000 -0.62593500
H 1.47241000 -7.60267900 -2.49614300
H 3.43358000 -6.26640700 1.10987300
C -2.69845100 -0.03709100 -2.86228300
C -3.46359100 0.36460600 -1.75783100
C -3.32410800 -0.75430300 -3.89501300
C -4.79536700 -0.02395200 -1.64254000
H -2.98761700 0.90883600 -0.94818800
C -4.65193000 -1.16184900 -3.78052600
H -2.73803600 -1.05800600 -4.75722300
C -5.35662600 -0.82415200 -2.62858300
H -5.37419900 0.22619200 -0.76549900
H -5.12104800 -1.77390200 -4.54341900
O -6.65965500 -1.30276900 -2.41102400
O 2.32892000 -8.30762700 0.03569800
O 10.95971200 0.91123200 0.12657900
O 1.32623400 9.53584500 -1.55486000
C 11.36518100 1.13294400 1.40903100
C 0.14763700 10.19298800 -1.71877800
C -6.78680800 -2.64404500 -2.14733300
C 2.18622900 -9.50594000 -0.57595600
C 2.01547600 -10.59413900 0.45539100
H 2.58966000 -10.38184300 1.36008400
H 0.95171400 -10.63706000 0.71492200
H 2.31373100 -11.55022100 0.02054700
C -8.20198500 -2.95756200 -1.73354200
H -8.34315100 -2.63190400 -0.69721600
H -8.92086100 -2.41294000 -2.35211000
H -8.36937400 -4.03341600 -1.80013800
C 0.31495300 11.63364000 -1.30356600
H 1.32435400 11.99418400 -1.51345100
H -0.42927100 12.25387900 -1.80542800
H 0.14563200 11.67636000 -0.22201800
C 12.87425400 1.06503400 1.47571800
H 13.21060300 0.05993200 1.19901500
H 13.31652200 1.76640400 0.76097600
H 13.20249500 1.30027900 2.48878800
O 2.16105900 -9.68316000 -1.77694400
O 10.63328900 1.34841500 2.34488300
O -0.87945100 9.68507500 -2.10957000
O -5.88344600 -3.44085700 -2.22077000
O 4.50687500 -2.02610300 1.26360700
O 6.95941800 -2.75858000 1.40365800
O 5.56347600 -2.52739900 3.55535800
H 5.57906100 -3.34364100 4.07841600
P 5.39629200 -3.01180700 1.96423100
O 5.16467900 -4.50252500 1.97539100
H 7.36636700 -3.63885600 1.38377800
Sub-4.39-F-1
C 0.11156000 -0.87372200 1.62548600
C 0.46869400 -2.23883800 1.36102700
C -0.69655100 -2.91170900 1.11181200
C -1.79901900 -2.01115300 1.23183000
N -1.26928400 -0.78779200 1.58024500
H -1.80362800 0.07230600 1.60370500
H 1.46265400 -2.73810200 1.39587600
H -0.76855200 -3.95215800 0.84863800
C 0.99940500 0.19687400 1.84979100
C -3.16022000 -2.30198300 1.03007500
C -5.61127100 -1.74887600 1.21889700
C -5.32801200 0.46802500 1.49406500
C -6.31265900 -0.60589900 1.41957900
H -5.99391900 -2.75236000 1.10302500
H -7.38519700 -0.48939700 1.49120300
C -4.20300500 -1.37000300 1.20370300
N -4.05299400 -0.02509300 1.39607400
C 1.46680600 2.66054800 2.28654600
C -0.49566600 3.41828000 1.49305600
C 0.80356100 3.81387000 2.01219500
H 2.43496700 2.55791900 2.75192500
H 1.12424900 4.82818600 2.20680800
C 0.59521900 1.56493500 1.87126000
C -1.50310100 4.35923100 1.17652400
C -3.96085300 4.97125500 0.92102900
C -4.80697800 2.90305800 1.33285500
H -2.90466400 1.96200600 1.45398400
C -5.13247300 4.27703200 1.09032600
H -3.85028800 6.02174300 0.69772900
H -6.13856800 4.66552500 1.03351400
C -5.69667600 1.82907700 1.47784200
C -2.86985600 4.06216700 1.11093700
N -0.61496100 2.06139800 1.44787900
N -3.43224300 2.82039600 1.33102100
C -1.06570300 5.76307600 0.93599500
C -0.12956400 6.02320300 -0.08163200
C -1.53215600 6.84094900 1.70481500
C 0.31892000 7.31565900 -0.34367800
H 0.23929400 5.19316900 -0.67460900
C -1.09203300 8.14077100 1.45483000
H -2.23263700 6.65334400 2.51280600
C -0.17577000 8.36126900 0.43193700
H 1.03914000 7.51945000 -1.12964900
H -1.44494600 8.98070000 2.04508400
C 2.44639200 -0.11101900 2.04211400
C 3.42424100 0.72289200 1.45960600
C 2.90739500 -1.19362600 2.81744700
C 4.76771800 0.59018300 1.77379800
H 3.12708300 1.48558600 0.75142300
C 4.26236500 -1.36913200 3.10724200
H 2.22905600 -1.95250600 3.18301700
C 5.17881500 -0.43184600 2.63051800
H 5.50806600 1.25446700 1.34529800
H 4.57778400 -2.22214900 3.68858800
C -3.50545100 -3.65517900 0.50565200
C -4.22929000 -3.75717700 -0.69747500
C -3.07411500 -4.84227800 1.11864600
C -4.46797700 -4.99788800 -1.28022100
H -4.59346300 -2.85989200 -1.18773400
C -3.29287700 -6.09235300 0.53923900
H -2.53570400 -4.78995600 2.05918800
C -3.98474300 -6.15542400 -0.67056000
H -5.00519500 -5.07792900 -2.21976600
H -2.92637600 -6.99010000 1.01525900
C -7.15560400 2.15962700 1.46503800
C -7.93370600 2.03989100 2.62557700
C -7.78380400 2.57820100 0.28133800
C -9.29882900 2.32781400 2.61985800
H -7.45889800 1.71102200 3.54518500
C -9.14696100 2.87243400 0.26062500
H -7.20210800 2.64903900 -0.63287300
C -9.89323200 2.74437000 1.42958800
H -9.89316900 2.22321000 3.51885200
H -9.64100200 3.19429700 -0.65088300
O -11.23700000 3.12831000 1.34823000
O -4.19069900 -7.33008000 -1.40431200
O 6.53794500 -0.35254700 2.96072400
O 0.17246000 9.68530200 0.13639100
C 7.27207000 -1.31972900 3.56141200
C 1.45280500 10.10118200 0.33704600
C -12.22333500 2.34003800 1.87274400
C -4.41878300 -8.53759600 -0.82646100
C -4.58260600 -9.60085600 -1.88420200
H -4.95020400 -9.18298800 -2.82363000
H -3.60105200 -10.05744500 -2.05162800
H -5.26120700 -10.37064100 -1.50966300
C -13.56445800 2.99216300 1.62910600
H -13.58714400 3.98315500 2.09448100
H -13.72307400 3.13225600 0.55479300
H -14.35295100 2.36448900 2.04562400
C 1.62867800 11.47992600 -0.24971100
H 1.81155000 11.35381100 -1.32251900
H 0.72652700 12.08284200 -0.12163000
H 2.48959700 11.97108000 0.20596100
C 8.66853600 -0.80497700 3.81674500
H 9.24836100 -0.85031400 2.88850200
H 8.64887500 0.23431700 4.15560900
H 9.15391200 -1.44149600 4.55902800
O -4.45866600 -8.73882800 0.36830400
O 6.89033200 -2.44144500 3.81792400
O 2.31246600 9.44591000 0.87984300
O -12.04084400 1.29044500 2.43882500
C 4.68107000 -2.75415200 -1.03299400
C 4.91279400 -4.12443600 -0.66317600
C 3.71248000 -4.76964200 -0.65811300
C 2.70747500 -3.84512500 -1.09722700
N 3.34161400 -2.65105200 -1.32645800
H 2.86819300 -1.79394100 -1.58910400
H 5.87326300 -4.53754800 -0.39880400
H 3.51890900 -5.79811400 -0.40004200
C 5.63219800 -1.72491800 -1.07163400
C 1.35918500 -4.13380900 -1.34480500
C -0.99116700 -3.52680800 -2.03154300
C -0.55050400 -1.36701700 -2.49851100
C -1.59811300 -2.38234200 -2.41553600
H -1.47027100 -4.46383400 -1.79535300
H -2.65518600 -2.22617200 -2.55872900
C 0.42938700 -3.21539500 -1.88855200
N 0.67281400 -1.90465200 -2.21078100
C 6.37726400 0.68336100 -1.22461000
C 4.34708300 1.52217300 -1.73152400
C 5.73713900 1.85982100 -1.44596000
H 7.41205500 0.53740800 -0.94978300
H 6.15163300 2.85700700 -1.39953300
C 5.37015400 -0.36579000 -1.35781600
C 3.34384000 2.48591900 -1.96350200
C 0.96543700 3.14694600 -2.55668500
C 0.07981000 1.05664400 -2.59971000
H 1.90578000 0.08741300 -2.10945500
C -0.19814100 2.45142500 -2.76956800
H 1.11617700 4.21382200 -2.62936100
H -1.16812800 2.85190400 -3.02397600
C -0.83751000 0.00026800 -2.69556700
C 1.99833500 2.20280800 -2.24654300
N 4.15582400 0.16828800 -1.67520400
N 1.42040200 0.95596600 -2.31060500
C 3.70465200 3.93319900 -1.85722700
C 4.56464400 4.53977200 -2.78429300
C 3.18957900 4.71299800 -0.80681400
C 4.91883000 5.88322400 -2.65986000
H 4.96285200 3.94678500 -3.60210800
C 3.53257500 6.05853700 -0.67296500
H 2.52872900 4.25151300 -0.07839700
C 4.40107800 6.62382700 -1.60282600
H 5.59311500 6.35886500 -3.36519200
H 3.14286600 6.66430100 0.13906700
C 7.02447100 -2.10296800 -0.68375600
C 8.09317700 -1.97083000 -1.58312300
C 7.28790600 -2.60565300 0.60125000
C 9.39117500 -2.32354600 -1.21170100
H 7.90082900 -1.58684600 -2.58049700
C 8.57800000 -2.97158300 0.98037600
H 6.47306700 -2.71360100 1.30861200
C 9.61722700 -2.82195700 0.06679100
H 10.22286600 -2.22857700 -1.90295500
H 8.76741700 -3.35537400 1.97705700
C 0.86019800 -5.46277200 -0.87409600
C 0.18338000 -6.34165600 -1.73164700
C 1.00338100 -5.80458600 0.48881600
C -0.40643000 -7.51947500 -1.26641400
H 0.09153900 -6.09210500 -2.78537200
C 0.41738600 -6.97901700 0.95417200
H 1.56817800 -5.12312500 1.16993000
C -0.29326400 -7.81669200 0.09289000
H -0.93905000 -8.17488700 -1.93812000
H 0.48437800 -7.25030200 2.00422000
C -2.28144700 0.35828900 -2.81474400
C -2.90000100 1.02954200 -1.75000900
C -3.07313300 -0.10245000 -3.87866500
C -4.28479300 1.16097100 -1.70941700
H -2.29794900 1.37933800 -0.91717500
C -4.46262100 0.00938000 -3.83722200
H -2.59634800 -0.61517500 -4.70880800
C -5.05005500 0.61024000 -2.72805100
H -4.77597100 1.62274600 -0.86596400
H -5.08562500 -0.40005000 -4.62561100
O -6.44804800 0.66327500 -2.58934000
O -0.89852000 -8.90239200 0.74817600
O 10.91754500 -3.24618300 0.38985200
O 4.86548100 7.93538100 -1.42965100
C 11.64150900 -2.51576600 1.28305500
C 4.03026400 8.98431600 -1.64952100
C -7.07198700 -0.50664700 -2.23606300
C -1.47203000 -9.96781400 0.14795900
C -2.11234800 -10.86005900 1.18393100
H -1.54808500 -10.85733700 2.11938300
H -3.11755600 -10.46931300 1.37741300
H -2.19557500 -11.87244100 0.78339100
C -8.51700900 -0.24066800 -1.89883100
H -8.56385300 0.20333300 -0.89832800
H -8.95812600 0.47412500 -2.59918500
H -9.07032500 -1.18077100 -1.90300400
C 4.70863700 10.26597100 -1.23403700
H 5.79004100 10.20943700 -1.37574500
H 4.28869700 11.10452800 -1.79185400
H 4.49819000 10.40681800 -0.16822100
C 12.98370800 -3.17185500 1.50884700
H 12.83839900 -4.16567200 1.94569800
H 13.50247200 -3.30710500 0.55444000
H 13.58145900 -2.55436700 2.18014800
O -1.50682800 -10.17148600 -1.04934000
O 11.25945300 -1.49858500 1.81136400
O 2.90405500 8.89090200 -2.08421300
O -6.52439600 -1.58084900 -2.18522900
F 2.53593000 -3.89711900 1.84344100
Sub-4.39-F-2
C 0.21978500 -0.75225100 1.61467100
C 0.69305900 -2.06104000 1.26240600
C -0.40562100 -2.84092200 1.01541800
C -1.58032800 -2.03695100 1.23816300
N -1.14726600 -0.78596200 1.58415400
H -1.71562800 -0.03654000 2.02447700
H 1.73208500 -2.33177500 1.13995400
H -0.40606500 -3.85862700 0.66505400
C 1.00975600 0.38935200 1.86984800
C -2.93240600 -2.43114400 1.12454500
C -5.40796400 -2.06689800 1.56046100
C -5.27182100 0.18467100 1.63946900
C -6.17628700 -0.96788500 1.75989400
H -5.71319600 -3.10485400 1.57535400
H -7.23903000 -0.92646700 1.96129700
C -4.03729100 -1.57478600 1.35713900
N -3.98647600 -0.22077400 1.43439900
C 1.32235800 2.88387000 2.25059500
C -0.68404600 3.45803800 1.39700600
C 0.57604600 3.97415000 1.94709100
H 2.28820600 2.85944500 2.73562800
H 0.80575000 5.01456500 2.13824400
C 0.52652300 1.71665800 1.84133100
C -1.74856300 4.30736600 1.00526500
C -4.23079300 4.66383500 0.49247600
C -4.92435400 2.63350500 1.22963300
H -3.03335200 2.00324700 1.86620000
C -5.35266400 3.90216400 0.70763700
H -4.18439000 5.65419400 0.06302900
H -6.37720200 4.16620500 0.48693500
C -5.73189700 1.51101600 1.50956000
C -3.09253000 3.89965100 0.92712100
N -0.69589900 2.10288900 1.37499800
N -3.55903600 2.67522400 1.32874700
C -1.41496900 5.71702400 0.67554800
C -0.39429800 5.98531800 -0.25682400
C -2.07563900 6.81067400 1.26169300
C -0.04876200 7.28617100 -0.61099500
H 0.12009600 5.14908700 -0.71509900
C -1.73851500 8.12094100 0.92118400
H -2.84875000 6.62564200 2.00060100
C -0.73166000 8.34152000 -0.01248000
H 0.72769800 7.48840100 -1.34176400
H -2.24168000 8.96967600 1.37428000
C 2.44555200 0.16563100 2.19395200
C 3.46631900 0.87065700 1.53228500
C 2.82248200 -0.71679900 3.22306400
C 4.79504800 0.76004200 1.93296600
H 3.21021300 1.52244300 0.70634900
C 4.15025200 -0.84814500 3.63079200
H 2.04939200 -1.27784400 3.73885200
C 5.12551300 -0.08056200 2.99287900
H 5.57507900 1.32375000 1.43473200
H 4.41735300 -1.51101700 4.44370900
C -3.20184200 -3.80354700 0.61636100
C -4.02240300 -3.96172400 -0.51879700
C -2.60378000 -4.95590500 1.15234800
C -4.19235500 -5.20880500 -1.10940400
H -4.50869300 -3.09644000 -0.95787300
C -2.74788000 -6.21391500 0.56289900
H -1.99540400 -4.86625300 2.04662400
C -3.54286400 -6.32566900 -0.57952300
H -4.80750000 -5.32320400 -1.99637500
H -2.25867700 -7.07922600 0.98405800
C -7.21213800 1.73616900 1.51509200
C -7.92495000 1.81301900 2.71998600
C -7.92420100 1.85800300 0.31163300
C -9.30740500 2.00535400 2.73829700
H -7.38307200 1.71586100 3.65600000
C -9.30530500 2.05565900 0.31308300
H -7.39077000 1.78023700 -0.63118600
C -9.98484800 2.12589800 1.52641200
H -9.85046700 2.05284400 3.67399300
H -9.86304300 2.15333600 -0.61344600
O -11.35765600 2.40368900 1.44796000
O -3.73881300 -7.49612400 -1.32895600
O 6.45400500 0.01001600 3.43479000
O -0.47911400 9.66315800 -0.41135200
C 7.16187800 -1.05324100 3.89078800
C 0.74930700 10.20042900 -0.19342600
C -12.26126900 1.69568900 2.18473500
C -3.53704000 -8.75251500 -0.87771800
C -3.83043500 -9.75761100 -1.96664600
H -4.43162500 -9.32698500 -2.76918400
H -2.87383700 -10.10787400 -2.36870600
H -4.34025700 -10.61765300 -1.52414900
C -13.65402100 2.20310800 1.88556700
H -13.72356600 3.26828500 2.13016500
H -13.86941000 2.09891900 0.81700900
H -14.37917700 1.63658100 2.47090100
C 0.86488400 11.51490700 -0.92590000
H 1.17423200 11.28322200 -1.95142400
H -0.09354800 12.03795500 -0.96115300
H 1.62815600 12.13662700 -0.45497600
C 8.53068400 -0.60226800 4.33595400
H 9.17671100 -0.48602000 3.45893700
H 8.47827500 0.36069400 4.85059700
H 8.96507500 -1.36314300 4.98711000
O -3.15006200 -9.04990700 0.23504500
O 6.76791600 -2.20031400 3.90010500
O 1.62419300 9.68020300 0.46207900
O -11.98787700 0.80537800 2.95252100
C 4.91662400 -2.51268500 -0.95438900
C 5.26908300 -3.87189400 -0.65993600
C 4.13779100 -4.63903900 -0.75981800
C 3.05230500 -3.78470300 -1.13512900
N 3.56874800 -2.51104200 -1.23027600
H 3.02709600 -1.69525800 -1.49693800
H 6.26573600 -4.20816500 -0.41886600
H 4.05092800 -5.70596400 -0.61731300
C 5.78223300 -1.40648100 -0.98394600
C 1.73459800 -4.18376900 -1.41280200
C -0.66591000 -3.77393000 -2.07339900
C -0.41509600 -1.55809700 -2.40395700
C -1.37314400 -2.66348100 -2.37618600
H -1.05431600 -4.76713600 -1.90408600
H -2.44018000 -2.58683500 -2.51173000
C 0.72003100 -3.33967200 -1.90163000
N 0.84786100 -1.99861000 -2.13307800
C 6.33217800 1.04466500 -1.19049200
C 4.26188800 1.69572800 -1.79960600
C 5.60746600 2.15583600 -1.47206000
H 7.36350000 0.99245400 -0.87234800
H 5.93252300 3.18588100 -1.43978500
[truncated: 1,317 more rows]
