# Supplementary material for: Bioinspired light-driven chloride pump with helical porphyrin channels
Source: Nat Commun. 2024 Jan 27;15:832. doi: 10.1038/s41467-024-45117-1 (PMC10821862; doi:10.1038/s41467-024-45117-1)
Supplement: Supplementary file 5 — Source Data [file 41467_2024_45117_MOESM5_ESM.xlsx]

## Sheet: Fig. 1e
θ (degree)	p-BCP	p-BCP@2TPP	p-BCP@4TPP	p-BCP@8TPP
5.63621	0.000483034	-0.00946	-0.01389	0.0448
5.66917	0.000463248	-0.01131	-0.00857	0.04134
5.70219	0.000347653	-0.01028	-0.00126	0.03819
5.73515	0.00013625	-0.00528	-0.02167	0.03536
5.76811	-0.000170961	-0.01688	-0.00606	0.03285
5.80107	-0.00057398	-0.01212	-0.00733	0.03066
5.8341	-0.00107	-0.01163	0.0029	0.02879
5.86706	-0.00167	-0.02307	-0.00694	0.02723
5.90003	-0.00292	-0.02162	-0.00426	0.026
5.933	-0.00263	-0.02284	0.000285236	0.02508
5.96604	-0.00253	-0.01271	-0.00455	0.02448
5.99901	-0.00403	-0.01783	-0.00803	0.02503
6.03199	-0.00626	-0.00822	-0.00186	0.02512
6.06496	-0.00575	-0.00972	0.00505	0.02283
6.09801	-0.00862	-0.0042	0.01139	0.02433
6.13099	-0.0124	-0.01638	0.000426249	0.02714
6.16397	-0.01216	-0.01794	0.00186	0.0259
6.19703	-0.01365	-0.01259	0.0097	0.02766
6.23001	-0.01265	-0.01427	0.00144	0.02677
6.263	-0.01394	-0.00924	0.00414	0.02912
6.29599	-0.01028	-0.01771	-0.00207	0.03029
6.32906	-0.00788	-0.01284	0.00314	0.03036
6.36205	-0.00542	-0.00819	-0.00494	0.03147
6.39505	-0.00339	0.00604	0.00615	0.03262
6.42805	-0.00103	-0.00419	-0.00128	0.02997
6.46112	0.00177	0.00105	0.00177	0.02357
6.49412	0.00639	7.58137e-05	0.00275	0.02462
6.52713	0.01061	-0.007	0.00754	0.02206
6.56014	0.01299	-0.00798	0.00511	0.01701
6.59322	0.0131	-0.00597	0.00121	0.0157
6.62623	0.01557	0.00182	-0.00187	0.01478
6.65924	0.01834	-0.0022	0.00212	0.01629
6.69233	0.02087	0.00243	-0.00679	0.01283
6.72535	0.02702	0.00125	-0.00992	0.01063
6.75837	0.03222	0.00286	-0.00144	0.01081
6.79139	0.0358	0.00163	-0.00285	0.00872
6.82449	0.03882	-0.0024	-0.00392	0.0062
6.85752	0.04008	0.00728	0.00194	0.00475
6.89055	0.04685	0.00325	-0.00414	0.00434
6.92358	0.05564	0.00192	-0.0115	0.00517
6.95668	0.06298	0.00848	-0.00466	0.00525
6.98972	0.07098	0.01223	-0.000890264	0.0058
7.02276	0.07629	0.000430049	-0.00164	0.007
7.0558	0.08	0.01434	0.001	0.00762
7.08892	0.08278	0.01032	0.00874	0.0049
7.12196	0.08816	0.00879	0.01631	0.00452
7.15501	0.09149	0.01219	0.0196	0.00562
7.18813	0.0958	0.01061	0.02285	0.00228
7.22119	0.09981	0.0099	0.01372	0.0015
7.25424	0.10368	0.01407	0.03325	0.00164
7.2873	0.10728	0.0158	0.03635	-0.000119352
7.32043	0.11138	0.01752	0.03942	-0.00196
7.3535	0.11668	0.02856	0.03855	-0.00654
7.38656	0.12323	0.03477	0.04545	-0.00801
7.41963	0.12854	0.02259	0.04841	-0.01102
7.45277	0.13365	0.03572	0.04755	-0.01378
7.48585	0.13859	0.03505	0.05047	-0.01605
7.51892	0.14502	0.04112	0.06809	-0.01624
7.552	0.1501	0.05578	0.05251	-0.01696
7.58515	0.15775	0.0508	0.06997	-0.0163
7.61823	0.16373	0.0566	0.07268	-0.01488
7.65132	0.16997	0.05807	0.07536	-0.01408
7.68441	0.17276	0.06584	0.07802	-0.01439
7.71757	0.17747	0.06726	0.08064	-0.0133
7.75066	0.18107	0.07279	0.09008	-0.0109
7.78376	0.18336	0.07823	0.09928	-0.00923
7.81693	0.18672	0.07757	0.10172	-0.00723
7.85003	0.19209	0.08093	0.10413	-0.00521
7.88314	0.19525	0.09016	0.10975	-0.00262
7.91624	0.19987	0.09145	0.11843	0.00226
7.94942	0.20438	0.10232	0.1207	0.00521
7.98253	0.21049	0.10355	0.1167	0.0107
8.01565	0.21613	0.10477	0.12209	0.01682
8.04877	0.22186	0.10785	0.13043	0.02389
8.08196	0.22782	0.12004	0.13859	0.02956
8.11508	0.23442	0.11938	0.14069	0.03403
8.14821	0.23808	0.1259	0.14277	0.04031
8.18134	0.24598	0.14096	0.14773	0.04606
8.21454	0.2517	0.1403	0.15262	0.05062
8.24767	0.25668	0.14135	0.16025	0.0559
8.28081	0.26414	0.14748	0.15938	0.06148
8.31402	0.26838	0.1535	0.16958	0.06514
8.34716	0.27212	0.15778	0.17144	0.07134
8.38031	0.27619	0.16684	0.17865	0.07717
8.41345	0.28082	0.16457	0.18308	0.08331
8.44668	0.28546	0.16871	0.18745	0.08862
8.47983	0.28826	0.17749	0.19432	0.09396
8.51299	0.29209	0.18606	0.196	0.0991
8.54614	0.29735	0.19594	0.19767	0.10528
8.57938	0.30485	0.19824	0.20925	0.11099
8.61254	0.30944	0.19905	0.20839	0.11631
8.64571	0.31514	0.20569	0.21482	0.12422
8.67888	0.32053	0.21078	0.22114	0.13171
8.71213	0.32701	0.21155	0.22264	0.13923
8.7453	0.33108	0.21372	0.22413	0.14453
8.77848	0.33463	0.22561	0.23026	0.15157
8.81174	0.3405	0.23176	0.23399	0.15818
8.84492	0.34594	0.23781	0.2354	0.16441
8.87811	0.35048	0.24245	0.24576	0.16972
8.9113	0.35407	0.24961	0.2449	0.17456
8.94457	0.35781	0.24765	0.25281	0.18163
8.97777	0.36257	0.25597	0.25841	0.18762
9.01097	0.36817	0.26411	0.26392	0.19476
9.04417	0.3746	0.2597	0.26516	0.20048
9.07745	0.37679	0.26896	0.26847	0.20684
9.11066	0.38024	0.27801	0.27788	0.21066
9.14387	0.38394	0.27734	0.26882	0.2147
9.17709	0.38807	0.28027	0.27615	0.21879
9.21038	0.38955	0.28668	0.28333	0.22211
9.2436	0.39513	0.29299	0.28047	0.22564
9.27683	0.39893	0.29233	0.2895	0.22936
9.31013	0.40016	0.29625	0.28863	0.23404
9.34336	0.40049	0.30573	0.28777	0.23849
9.37659	0.40117	0.29946	0.28886	0.24302
9.40983	0.40302	0.30551	0.2938	0.24759
9.44315	0.40195	0.31146	0.29485	0.25136
9.47639	0.40486	0.3108	0.29207	0.25489
9.50964	0.40576	0.31232	0.30259	0.25856
9.54289	0.40547	0.31491	0.29796	0.25922
9.57622	0.40561	0.32069	0.30459	0.26039
9.60947	0.40905	0.31789	0.30558	0.26276
9.64273	0.41059	0.32148	0.30656	0.2641
9.676	0.4108	0.32294	0.30753	0.26441
9.70934	0.41155	0.32438	0.30299	0.2646
9.74261	0.41091	0.32266	0.31127	0.26464
9.77588	0.40952	0.322	0.31221	0.26356
9.80916	0.40629	0.32552	0.30773	0.264
9.84251	0.40231	0.32694	0.30868	0.26375
9.87579	0.39852	0.32524	0.30418	0.26361
9.90908	0.39351	0.32665	0.30695	0.26462
9.94244	0.39174	0.32288	0.30062	0.26322
9.97574	0.38876	0.32012	0.29792	0.26329
10.009	0.38809	0.31946	0.29889	0.26362
10.0423	0.38766	0.324	0.30168	0.2647
10.0757	0.38731	0.31918	0.29717	0.26409
10.109	0.38558	0.32164	0.28704	0.26385
10.1423	0.38327	0.31155	0.28991	0.26306
10.1756	0.38232	0.30876	0.28718	0.26255
10.209	0.38307	0.31022	0.28818	0.26226
10.2424	0.38038	0.3053	0.27413	0.25932
10.2757	0.37743	0.30357	0.28273	0.25585
10.309	0.37406	0.30076	0.27621	0.25218
10.3424	0.37032	0.29902	0.27154	0.24945
10.3758	0.36814	0.29401	0.27067	0.24624
10.4091	0.36375	0.28675	0.26789	0.24368
10.4425	0.35928	0.2883	0.27465	0.23968
10.4758	0.35515	0.28432	0.25448	0.23596
10.5092	0.35219	0.27694	0.24965	0.23187
10.5426	0.3463	0.27288	0.25275	0.22773
10.576	0.34144	0.26994	0.24392	0.22357
10.6093	0.33661	0.2612	0.23698	0.21818
10.6427	0.3312	0.26054	0.23202	0.21306
10.6761	0.32592	0.25988	0.23525	0.20719
10.7095	0.31921	0.2498	0.22616	0.20383
10.7429	0.31286	0.25151	0.21478	0.19712
10.7763	0.30684	0.24369	0.21391	0.19251
10.8097	0.30115	0.22959	0.20877	0.1865
10.8431	0.29543	0.22768	0.19702	0.18246
10.8765	0.28733	0.22826	0.19836	0.17885
10.9099	0.2821	0.22009	0.18863	0.17335
10.9434	0.27861	0.21562	0.18552	0.16992
10.9768	0.27519	0.21496	0.18014	0.16626
11.0102	0.26969	0.19874	0.18154	0.16444
11.0436	0.26571	0.20202	0.17153	0.16131
11.0771	0.2639	0.19477	0.17755	0.15684
11.1105	0.25912	0.19144	0.16282	0.1529
11.1439	0.25548	0.17995	0.15246	0.14865
11.1773	0.24972	0.17929	0.1516	0.14512
11.2108	0.24395	0.17588	0.14833	0.14041
11.2443	0.23866	0.15835	0.13024	0.13548
11.2777	0.23072	0.1704	0.12938	0.12972
11.3111	0.22317	0.15846	0.12851	0.12481
11.3447	0.21837	0.15059	0.12765	0.11878
11.3781	0.21117	0.14408	0.12174	0.11291
11.4116	0.20413	0.13898	0.11319	0.10671
11.4451	0.19786	0.13683	0.10973	0.10187
11.4786	0.19228	0.12406	0.10626	0.09485
11.512	0.18786	0.1234	0.10539	0.09053
11.5455	0.18584	0.11965	0.09661	0.08684
11.579	0.18233	0.11276	0.08496	0.08037
11.6125	0.17913	0.11678	0.08135	0.07627
11.646	0.17446	0.10987	0.08049	0.07196
11.6795	0.16979	0.10763	0.06849	0.06846
11.713	0.16498	0.1006	0.06763	0.06214
11.7465	0.15813	0.09511	0.06393	0.05417
11.78	0.15579	0.08791	0.0715	0.0503
11.8135	0.15222	0.0856	0.06503	0.04737
11.8471	0.14611	0.08494	0.05563	0.04224
11.8806	0.14296	0.06572	0.0431	0.03565
11.9141	0.14181	0.0702	0.04518	0.03294
11.9476	0.13754	0.07124	0.03543	0.03049
11.9812	0.13334	0.06374	0.03755	0.03018
12.0147	0.13445	0.05613	0.04259	0.02697
12.0483	0.12905	0.06069	0.04173	0.02526
12.0819	0.1274	0.04596	0.03197	0.02284
12.1154	0.12399	0.04708	0.0281	0.02007
12.149	0.12145	0.03924	0.01189	0.01762
12.1825	0.11575	0.04038	0.02638	0.01602
12.2161	0.10653	0.02877	0.01328	0.01386
12.2497	0.10243	0.03905	0.01242	0.01021
12.2832	0.09377	0.03477	0.0053	0.00977
12.3168	0.08314	0.0212	0.01685	0.00513
12.3504	0.07368	0.02241	0.00671	0.00165
12.384	0.06763	0.01612	-0.00363	-0.00255
12.4176	0.06383	0.00975	-0.02076	-0.00642
12.4512	0.05931	0.0129	-0.00535	-0.00843
12.4848	0.05753	0.01224	-0.01265	-0.01136
12.5184	0.05006	0.00776	-0.00931	-0.0142
12.552	0.05164	0.00901	-0.01883	-0.01395
12.5857	0.05325	0.00066234	-0.00562	-0.01214
12.6193	0.05325	0	0.000963031	-0.01224
12.6529	0.05038	0.01374	-0.01482	-0.01249
12.6865	0.0475	-0.00119	-0.0081	-0.01617
12.7202	0.04992	0.00113	-0.01761	-0.01438
12.7538	0.0497	-0.00239	-0.01409	-0.01817
12.7874	0.04969	-0.00201	-0.01713	-0.01818
12.8211	0.05024	-0.00557	-0.02019	-0.01984
12.8548	0.05308	-0.01115	-0.01994	-0.01939
12.8884	0.05376	-0.01682	-0.0197	-0.01783
12.922	0.04945	-0.01442	-0.02952	-0.02098
12.9557	0.04546	-0.0222	-0.02254	-0.02385
12.9894	0.03776	-0.01569	-0.01897	-0.02587
13.0231	0.03141	-0.01128	-0.02879	-0.02416
13.0567	0.02863	-0.01698	-0.01191	-0.02207
13.0905	0.02479	-0.01457	-0.02157	-0.02243
13.1241	0.01797	-0.01622	-0.0349	-0.02186
13.1578	0.01285	-0.01179	-0.02444	-0.01954
13.1915	0.01573	-0.00539	-0.01751	-0.01676
13.2253	0.01798	-0.00902	-0.01727	-0.01667
13.2589	0.01666	-0.02088	-0.01703	-0.01606
13.2926	0.0168	-0.01434	-0.0102	-0.01337
13.3263	0.01714	-0.0222	-0.0266	-0.01402
13.3601	0.01636	-0.01359	-3.17094e-05	-0.01244
13.3938	0.02018	-0.00513	0.05136	-0.0084
13.4275	0.01683	-0.00676	0.01304	-0.01198
13.4612	0.01415	-0.01862	-0.02904	-0.01421
13.495	0.01115	-0.0224	-0.00875	-0.01376
13.5288	0.00745	-0.0158	-0.02855	-0.0109
13.5625	0.01072	-0.00727	-0.01817	-0.01196
13.5962	0.00778	-0.02547	-0.0146	-0.01785
13.63	0.00907	-0.01262	-0.01768	-0.01852
13.6638	0.00926	-0.02471	-0.03796	-0.01693
13.6975	0.00446	-0.01187	-0.02393	-0.01192
13.7314	0.0031	-0.00539	-0.02031	-0.0095
13.7651	0.00496	-0.00501	-0.01008	-0.00811
13.7989	0.00485	-0.01279	-0.01314	-0.00921
13.8326	0.00549	-0.01036	-0.00306	-0.009
13.8665	0.00837	-0.01204	-0.00935	-0.00665
13.9003	0.00517	-0.02845	-0.01241	-0.0055
13.9341	0.00722	-0.00112	-0.01217	-0.00424
13.9679	0.00814	-0.01298	-0.02539	-0.00286
14.0017	0.00848	-0.01054	-0.00185	-0.00136
14.0355	0.00912	-0.00403	-0.01144	0.000263464
14.0693	0.01006	-0.00978	-0.02466	0.00201
14.1031	0.01129	-0.01147	-0.00112	0.00387
14.137	0.01282	-0.00493	-0.00741	0.00585
14.1708	0.01465	-0.01907	-0.02737	0.00796
14.2047	0.01678	-0.00622	-0.01355	0.01018
	--	--	--	--
	--	--	--	--
	--	--	--	--
	--	--	--	--
	--	--	--	--
	--	--	--	--
	--	--	--	--
	--	--	--	--
	--	--	--	--
	--	--	--	--
	--	--	--	--
	--	--	--	--
	--	--	--	--
	--	--	--	--
--	--	--	--	--
--	--	--	--	--
--	--	--	--	--
--	--	--	--	--
--	--	--	--	--
--	--	--	--	--
--	--	--	--	--
--	--	--	--	--
--	--	--	--	--
--	--	--	--	--
--	--	--	--	--
--	--	--	--	--
--	--	--	--	--
--	--	--	--	--
--	--	--	--	--
--	--	--	--	--
--	--	--	--	--
--	--	--	--	--
--	--	--	--	--
--	--	--	--	--
--	--	--	--	--
--	--	--	--	--
--	--	--	--	--
--	--	--	--	--
--	--	--	--	--
--	--	--	--	--
--	--	--	--	--
--	--	--	--	--
--	--	--	--	--
--	--	--	--	--
--	--	--	--	--
--	--	--	--	--
--	--	--	--	--
--	--	--	--	--
--	--	--	--	--
--	--	--	--	--
--	--	--	--	--
--	--	--	--	--
--	--	--	--	--
--	--	--	--	--
--	--	--	--	--
--	--	--	--	--
--	--	--	--	--
--	--	--	--	--
--	--	--	--	--
--	--	--	--	--
--	--	--	--	--
--	--	--	--	--
--	--	--	--	--
--	--	--	--	--
--	--	--	--	--
--	--	--	--	--
--	--	--	--	--
--	--	--	--	--
--	--	--	--	--
--	--	--	--	--
--	--	--	--	--
--	--	--	--	--
--	--	--	--	--
--	--	--	--	--
--	--	--	--	--
--	--	--	--	--
--	--	--	--	--
--	--	--	--	--
--	--	--	--	--
--	--	--	--	--
--	--	--	--	--
--	--	--	--	--
--	--	--	--	--
--	--	--	--	--
--	--	--	--	--
--	--	--	--	--
--	--	--	--	--
--	--	--	--	--
--	--	--	--	--
--	--	--	--	--
--	--	--	--	--
--	--	--	--	--
--	--	--	--	--
--	--	--	--	--
--	--	--	--	--
--	--	--	--	--
--	--	--	--	--
--	--	--	--	--
--	--	--	--	--
--	--	--	--	--
--	--	--	--	--
--	--	--	--	--
--	--	--	--	--
--	--	--	--	--
--	--	--	--	--
--	--	--	--	--
--	--	--	--	--
--	--	--	--	--
--	--	--	--	--
--	--	--	--	--
--	--	--	--	--
--	--	--	--	--
--	--	--	--	--
--	--	--	--	--
--	--	--	--	--
--	--	--	--	--
--	--	--	--	--
--	--	--	--	--
--	--	--	--	--
--	--	--	--	--
--	--	--	--	--
--	--	--	--	--
--	--	--	--	--
--	--	--	--	--
--	--	--	--	--
--	--	--	--	--
--	--	--	--	--
--	--	--	--	--
--	--	--	--	--
--	--	--	--	--
--	--	--	--	--
--	--	--	--	--
--	--	--	--	--
--	--	--	--	--
--	--	--	--	--
--	--	--	--	--
--	--	--	--	--
--	--	--	--	--
--	--	--	--	--
--	--	--	--	--
--	--	--	--	--
--	--	--	--	--
--	--	--	--	--
--	--	--	--	--
--	--	--	--	--
--	--	--	--	--
--	--	--	--	--
--	--	--	--	--
--	--	--	--	--
--	--	--	--	--
--	--	--	--	--
--	--	--	--	--
--	--	--	--	--
--	--	--	--	--
--	--	--	--	--
--	--	--	--	--
--	--	--	--	--
--	--	--	--	--
--	--	--	--	--
--	--	--	--	--
--	--	--	--	--
--	--	--	--	--
--	--	--	--	--
--	--	--	--	--
--	--	--	--	--
--	--	--	--	--
--	--	--	--	--
--	--	--	--	--
--	--	--	--	--
--	--	--	--	--
--	--	--	--	--
--	--	--	--	--
--	--	--	--	--
--	--	--	--	--
--	--	--	--	--
--	--	--	--	--
--	--	--	--	--
--	--	--	--	--
--	--	--	--	--
--	--	--	--	--
--	--	--	--	--
--	--	--	--	--
--	--	--	--	--
--	--	--	--	--
--	--	--	--	--
--	--	--	--	--
--	--	--	--	--
--	--	--	--	--
--	--	--	--	--
--	--	--	--	--
--	--	--	--	--
--	--	--	--	--
--	--	--	--	--
--	--	--	--	--
--	--	--	--	--
--	--	--	--	--
--	--	--	--	--
--	--	--	--	--
--	--	--	--	--
--	--	--	--	--
--	--	--	--	--
--	--	--	--	--
--	--	--	--	--
--	--	--	--	--
--	--	--	--	--
--	--	--	--	--
--	--	--	--	--
--	--	--	--	--
--	--	--	--	--
--	--	--	--	--
--	--	--	--	--
--	--	--	--	--
--	--	--	--	--
--	--	--	--	--
--	--	--	--	--
--	--	--	--	--

## Sheet: Fig. 1f
Wavelength	p-BCP	Wavalength	p-BCP@2TPP	p-BCP@4TPP	p-BCP@8TPP
600	-30.8912	650	-12.779	-7.27446	-13.859
599	-28.7142	649	-14.2691	-5.10883	-12.8882
598	-26.6972	648	-16.7516	-10.5983	-11.763
597	-24.9548	647	-13.4904	-9.95886	-10.0313
596	-24.4746	646	-9.75321	-9.67356	-11.5609
595	-25.2436	645	-9.46955	-6.82986	-12.8344
594	-26.4684	644	-5.55114	-6.16392	-14.6105
593	-27.449	643	-2.5622	-5.10871	-12.7572
592	-27.538	642	-10.6504	-6.20646	-11.5202
591	-27.0146	641	-17.0214	-10.1089	-12.6838
590	-27.7744	640	-14.307	-9.82542	-12.3466
589	-28.088	639	-9.70241	-11.2432	-11.1909
588	-29.2988	638	-8.45764	-11.0888	-12.4801
587	-29.926	637	-10.1752	-9.11622	-14.6036
586	-29.389	636	-8.18953	-4.68056	-13.5836
585	-28.3044	635	-12.8569	-8.76468	-14.372
584	-27.1774	634	-12.0679	-8.34564	-12.2466
583	-26.618	633	-8.45103	-6.11232	-12.6598
582	-27.432	632	-9.80458	-2.71378	-13.6387
581	-28.3018	631	-11.1335	-6.98592	-12.7409
580	-26.9618	630	-14.688	-11.2676	-12.246
579	-27.8744	629	-12.8282	-8.38476	-12.9454
578	-27.5972	628	-12.3586	-9.0498	-14.217
577	-26.9308	627	-11.5596	-7.23678	-14.2505
576	-26.8898	626	-16.265	-7.299	-12.3349
575	-26.196	625	-15.0415	-9.97506	-13.054
574	-28.6786	624	-10.8994	-6.16746	-13.1166
573	-29.8052	623	-12.1395	-8.3241	-14.0053
572	-30.2454	622	-14.8014	-10.2741	-12.9915
571	-29.4584	621	-14.691	-8.7501	-14.9175
570	-27.8462	620	-13.4621	-8.01156	-13.332
569	-28.1684	619	-12.7403	-10.9783	-12.6363
568	-29.2028	618	-13.9194	-9.7878	-12.6117
567	-28.3076	617	-12.3103	-8.27958	-12.7042
566	-27.2966	616	-10.5169	-9.53718	-13.9272
565	-26.1784	615	-8.22506	-10.4062	-12.4998
564	-26.853	614	-12.3107	-12.2317	-11.1377
563	-29.5302	613	-16.5205	-10.3009	-13.3193
562	-30.61	612	-16.7876	-8.81178	-12.7764
561	-28.6252	611	-9.8875	-8.81958	-11.6549
560	-26.9324	610	-5.49836	-9.08388	-12.4092
559	-27.0722	609	-9.33891	-8.2488	-11.522
558	-29.6708	608	-10.3566	-6.26238	-11.5548
557	-30.4092	607	-9.37166	-4.46314	-12.9972
556	-29.0982	606	-6.95602	-5.83456	-12.3913
555	-27.5724	605	-6.55852	-9.47742	-13.3514
554	-28.2752	604	-10.4933	-8.62932	-12.7049
553	-28.6476	603	-11.8782	-8.41518	-11.6862
552	-30.7288	602	-10.0836	-9.89232	-11.149
551	-30.8394	601	-11.7187	-8.59536	-11.0564
550	-31.361	600	-10.7278	-12.1493	-11.8382
549	-31.639	599	-9.60648	-11.703	-12.3775
548	-31.3742	598	-12.3083	-8.46288	-11.6646
547	-32.9602	597	-11.8652	-7.92636	-11.343
546	-31.4166	596	-6.8032	-8.64978	-12.1113
545	-31.0954	595	-8.15527	-9.80088	-12.8816
544	-30.222	594	-10.2064	-10.7654	-11.1921
543	-31.17	593	-10.1876	-10.7442	-11.3644
542	-31.9414	592	-10.77	-8.56632	-12.3356
541	-30.9726	591	-9.93856	-6.81306	-11.459
540	-30.1356	590	-11.4371	-5.64045	-11.1407
539	-30.6992	589	-11.778	-9.61422	-10.6226
538	-30.4104	588	-10.6666	-11.1722	-11.7232
537	-30.0292	587	-6.95009	-8.15718	-11.4691
536	-30.0466	586	-5.65938	-9.44916	-11.2687
535	-29.8348	585	-8.52308	-10.4857	-13.2919
534	-29.7984	584	-8.26687	-9.13968	-12.57
533	-29.2834	583	-9.89574	-10.0846	-10.5668
532	-28.925	582	-9.40869	-8.196	-11.3165
531	-29.2558	581	-9.20248	-8.53734	-11.0484
530	-30.5118	580	-10.1592	-9.897	-11.1982
529	-30.3532	579	-10.1662	-8.99754	-11.2523
528	-30.9222	578	-11.1109	-11.0974	-11.1019
527	-31.0236	577	-12.1077	-10.7369	-13.1918
526	-31.454	576	-13.8724	-12.2447	-13.8286
525	-31.2842	575	-12.2926	-11.4229	-12.3947
524	-30.9674	574	-9.58177	-9.61944	-10.9586
523	-29.4696	573	-9.65909	-8.7558	-12.3559
522	-28.9482	572	-10.286	-9.37236	-12.9371
521	-29.093	571	-9.19561	-11.2944	-10.7298
520	-29.457	570	-9.06868	-12.9964	-10.0193
519	-29.8104	569	-10.4904	-11.5316	-12.5952
518	-29.4506	568	-9.25461	-11.8571	-11.9413
517	-28.8854	567	-11.0054	-11.5155	-10.7195
516	-28.482	566	-11.3305	-10.3505	-11.0762
515	-28.8072	565	-11.3008	-8.61474	-12.7148
514	-28.623	564	-7.08648	-9.42456	-12.6451
513	-27.9232	563	-7.73629	-10.8248	-10.6271
512	-27.8936	562	-8.24516	-8.83668	-11.6792
511	-28.7482	561	-9.82301	-7.59378	-12.3171
510	-29.528	560	-12.3812	-11.491	-10.8947
509	-29.4516	559	-11.5705	-14.4526	-11.7258
508	-28.7504	558	-10.3484	-13.6509	-12.5198
507	-28.2098	557	-11.7307	-13.0975	-12.8188
506	-28.1952	556	-8.06954	-12.5659	-12.0369
505	-28.5838	555	-7.61748	-12.3797	-12.5688
504	-28.2656	554	-10.5233	-13.5291	-11.9649
503	-27.9292	553	-9.89857	-10.8708	-11.1677
502	-27.444	552	-9.30867	-12.1298	-12.9818
501	-27.7426	551	-7.84386	-13.8092	-13.0244
500	-28.1158	550	-7.20626	-16.7936	-10.0425
499	-28.426	549	-7.53649	-12.977	-10.7419
498	-28.7204	548	-8.90427	-12.1863	-15.2113
497	-28.7484	547	-5.96165	-12.0018	-10.3142
496	-28.5542	546	-7.69538	-11.645	-7.45719
495	-27.5898	545	-9.39442	-14.7544	-8.94675
494	-27.378	544	-6.99953	-18.2525	-10.4396
493	-27.2856	543	-4.03674	-17.4691	-13.0462
492	-27.322	542	-2.02357	-17.5813	-10.0185
491	-27.2806	541	-6.11027	-18.321	-11.2883
490	-27.8774	540	-8.44358	-18.0002	-8.74203
489	-28.6374	539	-9.16672	-15.1566	-6.19914
488	-28.8784	538	-10.7619	-12.2614	-10.8261
487	-28.5196	537	-9.73867	-14.5585	-10.7154
486	-28.0938	536	-9.59316	-17.8127	-11.3334
485	-28.129	535	-10.7382	-16.1765	-12.4194
484	-28.3692	534	-11.8914	-13.9356	-13.296
483	-28.585	533	-11.7671	-13.5885	-12.6957
482	-28.0098	532	-10.2783	-13.1587	-12.5649
481	-28.0074	531	-9.76538	-12.4428	-10.6837
480	-27.067	530	-9.85205	-12.044	-11.6734
479	-27.4528	529	-10.2807	-13.0042	-12.316
478	-27.8124	528	-10.6362	-17.104	-11.3277
477	-27.515	527	-8.60973	-17.4915	-11.4808
476	-27.2178	526	-7.34753	-14.1692	-12.8889
475	-27.199	525	-8.11061	-15.0447	-12.9596
474	-27.3222	524	-9.737	-14.6314	-11.8367
473	-27.888	523	-9.42466	-12.4162	-10.8559
472	-28.2766	522	-11.0513	-10.2538	-10.0509
471	-28.6458	521	-9.30085	-13.1066	-9.54597
470	-28.4748	520	-8.23434	-12.6952	-11.0177
469	-28.4594	519	-9.97386	-11.0094	-12.4673
468	-28.0664	518	-10.0281	-12.2344	-11.6618
467	-27.871	517	-11.7852	-14.5022	-11.1317
466	-27.8838	516	-13.6713	-15.2807	-11.2669
465	-27.8388	515	-12.1948	-12.9194	-11.2571
464	-28.5384	514	-9.29068	-10.4571	-10.4443
463	-27.8072	513	-9.64437	-10.4113	-11.2804
462	-28.079	512	-10.6152	-9.24408	-10.8469
461	-27.7872	511	-9.65156	-10.3997	-9.20682
460	-27.9612	510	-11.0926	-11.8385	-10.0489
459	-28.1438	509	-8.97893	-13.6354	-11.0704
458	-27.703	508	-9.13458	-14.9311	-10.9806
457	-27.8846	507	-9.98155	-12.6952	-10.3887
456	-28.7006	506	-7.37557	-10.9295	-10.4942
455	-29.3756	505	-9.47871	-13.8251	-10.8729
454	-29.3552	504	-8.99124	-12.3973	-10.4501
453	-29.4128	503	-8.61877	-9.68868	-9.61413
452	-28.8294	502	-6.93162	-9.76632	-9.38094
451	-28.6324	501	-9.69654	-11.1904	-9.70134
450	-28.7924	500	-10.1802	-12.2176	-11.3653
449	-29.0456	499	-8.93294	-10.4413	-11.3267
448	-29.3006	498	-9.78922	-12.343	-10.2335
447	-29.0852	497	-9.27575	-12.443	-10.0689
446	-29.602	496	-10.2132	-10.1115	-10.2795
445	-30.479	495	-12.0884	-10.1872	-10.2188
444	-31.5682	494	-9.47484	-9.79932	-10.0402
443	-33.0112	493	-7.1065	-10.8971	-9.65232
442	-32.0848	492	-9.11384	-11.4754	-9.46239
441	-31.184	491	-10.1507	-11.6271	-9.90384
440	-29.287	490	-9.30453	-10.4337	-9.59676
439	-28.2862	489	-9.88381	-10.0283	-9.74862
438	-28.2076	488	-8.77032	-9.16644	-10.8217
437	-28.6912	487	-8.84242	-9.96786	-10.3115
436	-29.5688	486	-10.886	-11.9199	-10.2157
435	-30.4988	485	-11.0061	-10.4793	-10.0964
434	-30.1576	484	-9.21076	-11.2118	-10.2565
433	-27.094	483	-10.1956	-11.7099	-10.0051
432	-23.8644	482	-9.61445	-10.3628	-10.2199
431	-21.8632	481	-8.12353	-9.60474	-9.88566
430	-21.1628	480	-7.49247	-8.70444	-9.42435
429	-22.1854	479	-9.22405	-9.41916	-9.87009
428	-20.8234	478	-10.0516	-8.76738	-9.19212
427	-18.7579	477	-10.7289	-9.38142	-10.6555
426	-17.6749	476	-6.99829	-9.53184	-11.0619
425	-16.6309	475	-5.53908	-8.76	-10.057
424	-17.785	474	-8.06319	-10.7683	-11.5692
423	-17.2035	473	-9.74111	-11.2783	-12.3945
422	-16.3321	472	-10.2265	-11.4208	-12.1185
421	-14.9503	471	-8.15981	-10.1022	-11.2926
420	-16.0639	470	-7.99395	-9.62532	-10.6389
419	-16.2355	469	-8.06667	-9.41856	-11.1415
418	-17.3593	468	-9.77394	-9.58026	-11.2926
417	-17.4909	467	-8.97131	-10.2628	-10.3687
416	-21.073	466	-7.43849	-10.8197	-10.4235
415	-22.2024	465	-8.22964	-10.1486	-10.5965
414	-22.262	464	-7.86117	-10.3072	-10.1129
413	-20.1768	463	-8.6046	-9.969	-9.69834
412	-22.7868	462	-9.87083	-11.3015	-10.2889
411	-21.283	461	-9.91656	-11.638	-10.9736
410	-23.0204	460	-8.97938	-11.0989	-10.8932
409	-21.7278	459	-8.79189	-11.1021	-10.5092
408	-24.131	458	-7.69405	-10.0737	-10.9393
407	-26.8076	457	-9.54886	-10.1049	-11.6627
406	-26.0386	456	-10.2435	-11.8336	-11.2815
405	-27.5906	455	-9.39941	-12.5439	-10.6373
404	-29.3234	454	-8.5785	-10.3782	-9.93915
403	-31.9684	453	-8.73744	-11.3102	-11.2873
402	-32.8148	452	-10.8453	-12.3874	-11.3897
401	-32.6988	451	-8.61755	-13.1695	-12.4091
400	-32.664	450	-9.68508	-12.5302	-12.2263
399	-33.807	449	-7.86516	-13.1039	-11.7015
398	-33.5924	448	-8.74926	-13.1246	-11.0591
397	-33.4874	447	-9.61895	-12.6434	-11.5259
396	-33.0246	446	-10.3491	-10.5179	-12.0278
395	-34.0564	445	-12.1852	-12.991	-11.5639
394	-34.8632	444	-13.4986	-15.1968	-11.3747
393	-34.3648	443	-10.7493	-13.628	-9.4011
392	-34.5048	442	-9.70032	-11.1244	-11.0486
391	-33.2946	441	-9.08299	-16.529	-12.4501
390	-33.9284	440	-10.9058	-14.8937	-13.973
389	-33.814	439	-12.7386	-14.0623	-10.8697
388	-33.7978	438	-13.1164	-14.0245	-8.73153
387	-34.86	437	-10.9732	-11.3086	-10.7237
386	-35.7244	436	-12.4781	-10.7861	-14.6734
385	-35.8504	435	-17.5544	-13.0963	-13.0489
384	-35.1644	434	-13.2973	-21.3761	-8.38299
383	-34.4624	433	-4.86828	-15.6326	-9.62658
382	-33.314	432	-9.29248	-1.65121	-2.32462
381	-33.3164	431	-11.0103	7.72998	-0.76408
380	-33.1064	430	-13.339	13.2479	-4.60704
379	-32.9638	429	-13.2201	-4.35616	-6.56109
378	-32.5308	428	-8.8253	-19.1086	-8.81367
377	-33.6016	427	-16.4131	-16.0854	-18.749
376	-33.174	426	-0.8652	-4.46218	-18.2977
375	-32.729	425	-8.37765	-11.9539	-21.1248
374	-33.4688	424	-24.9289	-3.90482	-8.36544
373	-33.8856	423	-26.7083	-2.63371	-21.8117
372	-33.5556	422	4.30345	1.23841	-19.9947
371	-31.7718	421	2.16196	10.3646	-1.43464
370	-30.873	420	-8.82785	9.4413	-1.88088
369	-30.1596	419	17.3728	-8.1204	-4.57257
368	-31.1796	418	7.64182	-9.87786	11.4934
367	-30.9516	417	-4.20478	-11.9476	0.94654
366	-31.8322	416	-28.8037	-6.14178	0.7422
365	-32.0664	415	-21.0905	5.46881	-4.59915
364	-32.5516	414	-3.67504	4.90853	-5.91486
363	-32.3568	413	20.4619	2.05	17.4586
362	-32.3152	412	5.80304	-9.39954	3.99195
361	-31.7028	411	12.0712	1.6547	-5.69976
360	-31.9368	410	3.3774	9.57534	-1.98021
359	-32.4078	409	1.28362	7.74498	-0.21828
358	-32.9696	408	-16.9421	26.3094	3.07074
357	-33.6218	407	-16.1974	20.2659	6.66984
356	-34.6766	406	-8.33608	4.92573	14.4767
355	-33.63	405	-13.3503	-5.9496	-3.68313
354	-32.929	404	-17.5431	-11.8104	-9.48321
353	-32.6678	403	-17.3854	-7.86318	2.5914
352	-32.3206	402	-21.525	-10.6862	-5.45865
351	-32.312	401	-12.6122	-9.76266	-5.41881
350	-31.889	400	-12.9361	-2.59475	-3.43623
349	-31.4268	399	-14.4059	-10.3285	-8.54031
348	-31.4668	398	-9.21224	-7.50408	-9.14541
347	-32.1588	397	-9.04711	-4.95095	-7.61589
346	-32.6496	396	-13.0576	0.78752	-12.8194
345	-32.9684	395	-11.5351	-10.3623	-6.96387
344	-32.7756	394	-12.5378	-14.3395	-6.81171
343	-32.4504	393	-12.2403	-6.1929	-8.508
342	-30.7344	392	-7.23539	-7.34568	-8.57844
341	-30.3078	391	-10.1689	-12.4205	-9.13401
340	-29.9194	390	-12.6995	-9.68142	-9.13179
339	-30.6996	389	-9.74161	-10.0229	-12.3194
338	-31.649	388	-7.81808	-15.8556	-14.0652
337	-30.7642	387	-12.5401	-12.3161	-12.5734
336	-30.6572	386	-10.2405	-10.1414	-14.1149
335	-28.9882	385	-10.5438	-15.8618	-15.443
334	-28.9796	384	-10.5233	-15.8603	-12.4335
333	-29.8006	383	-10.2507	-13.2385	-12.3946
332	-29.5386	382	-10.1603	-11.6096	-11.2918
331	-30.4876	381	-8.87439	-11.9013	-12.2058
330	-30.5078	380	-7.40998	-13.1049	-13.8321
329	-30.8298	379	-9.37633	-11.9591	-13.5154
328	-30.0842	378	-12.0235	-12.3818	-11.093
327	-29.9154	377	-9.47651	-10.9801	-12.2797
326	-29.625	376	-10.7279	-10.4311	-14.1652
325	-30.2168	375	-10.665	-11.6668	-13.0751
324	-29.065	374	-8.80643	-14.5218	-12.0069
323	-28.4588	373	-9.82444	-15.1615	-11.7667
322	-28.4678	372	-8.74907	-12.834	-10.8962
321	-29.9134	371	-10.3933	-10.9171	-11.333
320	-30.595	370	-10.841	-13.1172	-12.6999
319	-30.6554	369	-9.53867	-15.623	-12.5859
318	-29.8988	368	-11.9425	-12.6311	-11.3851
317	-29.3466	367	-10.5188	-9.17436	-11.3311
316	-28.8852	366	-9.91059	-11.6357	-10.6731
315	-27.8256	365	-10.3298	-12.8855	-11.9481
314	-27.3108	364	-10.5973	-12.5791	-12.8663
313	-27.3406	363	-12.01	-13.0694	-11.7958
312	-28.579	362	-13.4118	-11.1653	-12.5678
311	-30.3534	361	-12.4946	-12.7105	-12.3867
310	-31.6034	360	-10.576	-15.5038	-12.9092
309	-31.7	359	-11.2791	-12.2771	-13.789
308	-29.93	358	-10.2406	-10.3805	-12.5253
307	-29.1854	357	-12.8644	-8.62902	-13.5726
306	-26.7914	356	-11.1394	-9.75186	-13.7887
305	-26.8644	355	-9.60305	-13.9673	-13.0048
304	-26.178	354	-11.2724	-18.3599	-10.9652
303	-26.5568	353	-14.7075	-12.3786	-13.1474
302	-26.3184	352	-13.1735	-6.35628	-13.6108
301	-26.3328	351	-12.364	-9.35394	-14.3419
300	-26.2848	350	-10.5909	-7.74882	-14.4908
299	-24.2842	349	-12.8057	-12.2433	-13.3727
298	-23.9784	348	-14.9688	-9.03264	-13.0882
297	-24.1954	347	-13.0878	-9.00636	-12.7115
296	-24.7662	346	-11.1225	-14.6107	-11.7689
295	-24.9448	345	-6.85499	-10.3373	-13.379
294	-23.1878	344	-7.09519	-9.31032	-12.9107
293	-24.021	343	-14.5	-10.7224	-11.4769
292	-24.627	342	-13.679	-7.24188	-12.0987
291	-26.8832	341	-14.3603	-7.75158	-12.7
290	-25.1474	340	-12.2914	-12.5254	-13.1715
289	-24.4472	339	-13.3861	-8.87964	-13.0969
288	-23.1716	338	-12.861	-7.80954	-10.9302
287	-23.275	337	-10.7939	-13.1028	-9.94251
286	-23.7858	336	-13.0315	-8.74836	-12.1788
285	-25.5952	335	-12.9895	-9.1878	-13.8059
284	-24.2846	334	-8.66529	-11.5058	-14.3633
283	-22.8084	333	-9.05623	-6.41796	-15.9888
282	-20.086	332	-8.97803	-14.0104	-15.0713
281	-20.2886	331	-11.976	-8.7081	-13.6004
280	-20.7176	330	-9.96721	-12.7024	-10.3529
279	-21.5822	329	-10.6143	-10.8789	-9.81624
278	-21.3788	328	-11.5727	-2.68241	-10.1147
277	-20.2454	327	-13.1896	-5.25488	-10.5239
276	-19.4156	326	-12.9012	-13.6543	-10.8821
275	-21.0558	325	-10.3686	-13.3697	-13.7153
274	-21.655	324	-5.32546	-14.6462	-11.7631
273	-23.2852	323	-6.66097	-14.383	-12.5922
272	-20.2688	322	-13.4343	-8.57754	-15.1612
271	-19.3342	321	-17.629	-7.95066	-15.1297
270	-13.4618	320	-18.7694	-5.91866	-12.5807
269	-12.1056	319	-22.3898	-10.8221	-12.8638
268	-11.7312	318	-15.1493	-14.7195	-17.2971
267	-15.2654	317	-11.8366	-16.6829	-10.6473
266	-17.014	316	-13.575	-22.0756	-10.168
265	-19.8461	315	-17.675	-12.1368	-10.2472
264	-17.6783	314	-14.4057	2.12788	-12.2981
263	-22.475	313	-11.6033	-7.4082	-9.52329
262	-23.5268	312	-7.2103	-26.0179	-10.871
261	-23.7166	311	-8.11157	-13.1817	-18.5966
260	-21.9718	310	-9.64743	-11.0933	-12.5874
259	-21.2878	309	-7.57169	-8.68524	-9.13044
258	-18.7795	308	-10.1271	-15.1426	-2.09482
257	-22.3924	307	-8.92177	-5.05595	-2.63771
256	-21.4064	306	-13.5181	0.32183	-14.9986
255	-17.4681	305	-11.6183	-18.4259	-19.1538
254	-13.869	304	-6.26328	-16.1359	-13.7676
253	-9.8638	303	1.44292	-8.05428	-2.13692
252	-14.442	302	-0.74165	-5.06152	-1.71704
251	-15.861	301	-13.9569	-3.58013	-2.19686
250	-18.2607	300	-4.02155	-12.2246	-1.96784
249	-21.5482
248	-24.1522
247	-20.144
246	-15.9244
245	-14.1208
244	-13.4643
243	-15.912
242	-17.0227
241	-16.7816
240	-9.1823
239	-8.14394
238	-7.99458
237	-14.7312
236	-20.44
235	-25.8228
234	-22.0724
233	-13.481
232	-2.10108
231	-2.4468
230	-6.2009
229	-22.3736
228	-22.2978
227	-23.7698
226	-10.7725
225	-2.20966
224	9.43834
223	12.3229
222	30.9048
221	25.0424
220	25.7692
219	16.9413
218	1.11705
217	-14.0273
216	-5.2923
215	-40.381
214	-25.7256
213	-7.58866
212	37.7992
211	38.4996
210	5.54076
209	-16.3403
208	20.9296
207	83.3914
206	95.1662
205	73.981
204	38.6492
203	28.0046
202	15.8396
201	32.3312
200	-11.8544

## Sheet: Fig. 2b
Voltage	p-BCP	p-BCP@2TPP	p-BCP@4TPP	p-BCP@8TPP
-2	-7.04904e-05	-8.76566e-05	-9.93103e-05	-9.18366e-05
-1.9	-6.6801e-05	-8.31874e-05	-9.35063e-05	-8.65678e-05
-1.8	-6.3181e-05	-7.87583e-05	-8.81974e-05	-8.18589e-05
-1.7	-5.95915e-05	-7.43209e-05	-8.31355e-05	-7.71506e-05
-1.6	-5.60361e-05	-6.99182e-05	-7.81016e-05	-7.24694e-05
-1.5	-5.24845e-05	-6.55067e-05	-7.2984e-05	-6.78333e-05
-1.4	-4.8962e-05	-6.1113e-05	-6.80861e-05	-6.32001e-05
-1.3	-4.54335e-05	-5.66929e-05	-6.29412e-05	-5.85899e-05
-1.2	-4.19227e-05	-5.23126e-05	-5.79627e-05	-5.40276e-05
-1.1	-3.84163e-05	-4.79149e-05	-5.32159e-05	-4.94422e-05
-1	-3.4922e-05	-4.35427e-05	-4.81291e-05	-4.49671e-05
-0.9	-3.14239e-05	-3.91554e-05	-4.32007e-05	-4.03326e-05
-0.8	-2.79382e-05	-3.47852e-05	-3.81466e-05	-3.57206e-05
-0.7	-2.44478e-05	-3.04027e-05	-3.32631e-05	-3.11558e-05
-0.6	-2.09667e-05	-2.60449e-05	-2.82254e-05	-2.65827e-05
-0.5	-1.7502e-05	-2.16591e-05	-2.34548e-05	-2.20183e-05
-0.4	-1.40107e-05	-1.74053e-05	-1.84762e-05	-1.74729e-05
-0.3	-1.05198e-05	-1.29816e-05	-1.37327e-05	-1.29405e-05
-0.2	-7.0389e-06	-8.66224e-06	-8.8047e-06	-8.41024e-06
-0.1	-3.55075e-06	-4.20971e-06	-4.36925e-06	-4.14139e-06
0	-8.57428e-08	-1.53805e-07	1.77052e-07	1.94302e-07
0.1	3.3808e-06	4.16468e-06	4.54027e-06	4.24971e-06
0.2	6.89366e-06	8.56702e-06	9.49406e-06	8.83612e-06
0.3	1.0389e-05	1.29438e-05	1.46317e-05	1.34631e-05
0.4	1.38928e-05	1.73213e-05	1.95224e-05	1.8048e-05
0.5	1.73904e-05	2.15163e-05	2.45603e-05	2.26283e-05
0.6	2.08967e-05	2.59443e-05	2.9344e-05	2.71834e-05
0.7	2.43664e-05	3.02769e-05	3.43362e-05	3.17287e-05
0.8	2.78893e-05	3.46665e-05	3.90682e-05	3.62581e-05
0.9	3.14007e-05	3.9e-05	4.39877e-05	4.07739e-05
1	3.49208e-05	4.33795e-05	4.86923e-05	4.52972e-05
1.1	3.84341e-05	4.76923e-05	5.36356e-05	4.98173e-05
1.2	4.19558e-05	5.20783e-05	5.81039e-05	5.39828e-05
1.3	4.54759e-05	5.6405e-05	6.28641e-05	5.86174e-05
1.4	4.90027e-05	6.07634e-05	6.78445e-05	6.31052e-05
1.5	5.25236e-05	6.50808e-05	7.26288e-05	6.76427e-05
1.6	5.60561e-05	6.94767e-05	7.74981e-05	7.21548e-05
1.7	5.95839e-05	7.378e-05	8.22299e-05	7.66425e-05
1.8	6.31191e-05	7.8175e-05	8.72111e-05	8.11557e-05
1.9	6.66497e-05	8.25094e-05	9.19953e-05	8.57678e-05
2	7.01951e-05	8.68684e-05	9.69775e-05	9.01803e-05

## Sheet: Fig. 2c
Voltage	Current
-0.08	-1.45497e-06
-0.06	4.48359e-07
-0.04	2.19034e-06
-0.02	4.12139e-06
0	6.02231e-06
0.02	7.93614e-06

## Sheet: Fig. 2d
Time	Current	Time	Current	Time	Current	Time	Current	Time	Current
0	1.72387e-06	0	9.90044e-07	0	6.87207e-07	0	4.0646e-07	0	3.21258e-07
1.045	1.72012e-06	1.005	9.89477e-07	1.005	6.86665e-07	1	4.05951e-07	1.035	3.20989e-07
2.07	1.71649e-06	2.015	9.88593e-07	2.015	6.86419e-07	2.055	4.05596e-07	2.075	3.21175e-07
3.115	1.71814e-06	3.045	9.88045e-07	3.065	6.85974e-07	3.11	4.04963e-07	3.115	3.21043e-07
4.145	1.71955e-06	4.1	9.88039e-07	4.1	6.86068e-07	4.14	4.04529e-07	4.16	3.20864e-07
5.19	1.72037e-06	5.1	9.87385e-07	5.15	6.85818e-07	5.16	4.03959e-07	5.17	3.20654e-07
6.2	1.72e-06	6.11	9.86596e-07	6.23	6.85554e-07	6.185	4.04884e-07	6.215	3.20626e-07
7.24	1.7164e-06	7.13	9.85843e-07	7.235	6.8515e-07	7.24	4.03331e-07	7.245	3.20371e-07
8.28	1.718e-06	8.15	9.85313e-07	8.305	6.84306e-07	8.25	4.04351e-07	8.25	3.20177e-07
9.295	1.71639e-06	9.195	9.83986e-07	9.31	6.8389e-07	9.275	4.03916e-07	9.29	3.20011e-07
10.3	1.71685e-06	10.21	9.82419e-07	10.325	6.8366e-07	10.325	4.02618e-07	10.315	3.1964e-07
11.3	1.71712e-06	11.22	9.81777e-07	11.33	6.83431e-07	11.33	4.01685e-07	11.335	3.19283e-07
12.335	1.71477e-06	12.23	9.81293e-07	12.355	6.83285e-07	12.34	4.012e-07	12.375	3.191e-07
13.38	1.7154e-06	13.265	9.80947e-07	13.39	6.82583e-07	13.355	4.0087e-07	13.38	3.19105e-07
14.39	1.71574e-06	14.3	9.80364e-07	14.4	6.81706e-07	14.385	4.00548e-07	14.415	3.19735e-07
15.405	1.71332e-06	15.325	9.80077e-07	15.41	6.81793e-07	15.415	4.00214e-07	15.45	3.19786e-07
16.46	1.71169e-06	16.375	9.79194e-07	16.43	6.80959e-07	16.43	3.99578e-07	16.48	3.19534e-07
17.51	1.71191e-06	17.385	9.78711e-07	17.44	6.80597e-07	17.44	3.99284e-07	17.51	3.19305e-07
18.555	1.70987e-06	18.425	9.78417e-07	18.485	6.80563e-07	18.495	3.99114e-07	18.52	3.19158e-07
19.565	1.70984e-06	19.455	9.77443e-07	19.525	6.80485e-07	19.535	4.00193e-07	19.555	3.18752e-07
20.57	1.70716e-06	20.495	9.76892e-07	20.57	6.79855e-07	20.57	4.00416e-07	20.6	3.18758e-07
21.595	1.70629e-06	21.53	9.77449e-07	21.58	6.795e-07	21.58	3.99932e-07	21.635	3.18544e-07
22.645	1.7061e-06	22.555	9.76932e-07	22.6	6.79154e-07	22.595	3.9986e-07	22.66	3.17992e-07
23.7	1.70717e-06	23.565	9.76203e-07	23.61	6.78705e-07	23.6	3.99458e-07	23.66	3.1798e-07
24.74	1.70817e-06	24.575	9.74758e-07	24.655	6.78624e-07	24.63	3.99097e-07	24.705	3.17755e-07
		25.62	9.74557e-07	25.7	6.78578e-07	25.68	3.98626e-07	25.735	3.17631e-07
				26.705	6.77842e-07	26.68	3.98317e-07
				27.735	6.77939e-07	27.705	3.97821e-07
				28.785	6.7724e-07	28.71	3.97494e-07
						29.73	3.97341e-07
						30.76	3.96253e-07

## Sheet: Fig. 2e
Reisistance	Power density	Reisistance	Power density	Reisistance	Power density	Reisistance	Power density	Reisistance	Power density
0	0	0	0	0	0	0	0	0	0
1000	4.98682	1000	1.68777	1000	0.32069	2000	2000	0.25628	0.32412
2000	8.57767	2000	3.10149	2000	0.62735	4000	4000	0.49919	0.63023
3000	11.1643	3000	4.29255	3000	0.92037	6000	6000	0.72791	0.92061
4000	13.0471	4000	5.30347	4000	1.20046	8000	8000	0.94828	1.1992
5000	14.4202	5000	6.17757	5000	1.47222	10000	10000	1.15227	1.46811
6000	15.4224	6000	6.87498	6000	1.72904	15000	14000	1.62873	1.95066
7000	16.132	7000	7.48807	7000	1.97596	20000	18000	2.05006	2.38018
8000	16.6352	8000	8.01071	8000	2.21253	30000	22000	2.73224	2.7657
9000	16.9665	9000	8.40871	9000	2.44054	40000	26000	3.26342	3.11459
10000	17.1747	10000	8.73965	10000	2.6589	50000	30000	3.67718	3.44531
12000	17.358	12000	9.29494	12000	3.07343	60000	34000	4.0075	3.72687
14000	17.2489	14000	9.75206	14000	3.44499	70000	38000	4.26937	3.97014
16000	17.0109	16000	10.0922	16000	3.78927	80000	42000	4.46883	4.16693
18000	16.6869	18000	10.3085	18000	4.10112	90000	46000	4.62772	4.36971
20000	16.3238	20000	10.3926	20000	4.39447	100000	50000	4.75885	4.55837
22000	15.9368	22000	10.3735	22000	4.66108	120000	60000	4.96691	4.97013
24000	15.5159	24000	10.3651	24000	4.90993	140000	70000	5.08808	5.25456
26000	15.1019	26000	10.3554	26000	5.12841	160000	80000	5.08012	5.48233
28000	14.6989	28000	10.3397	28000	5.3343	180000	90000	5.05034	5.65177
30000	14.311	30000	10.2225	30000	5.52522	200000	100000	5.00147	5.76516
34000	13.5596	34000	10.054	34000	5.8552	250000	120000	4.82622	5.89694
38000	12.8529	38000	9.83057	38000	6.12776	300000	140000	4.5998	5.92984
42000	12.2143	42000	9.72237	42000	6.36018	400000	160000	4.1439	5.92863
46000	11.6162	46000	9.56209	46000	6.55956	500000	180000	3.74163	5.87429
50000	11.0721	50000	9.26686	50000	6.72803	600000	200000	3.40601	5.78436
55000	10.4521	55000	8.96093	55000	6.87061	700000	250000	3.20308	5.50747
60000	9.89992	60000	8.55543	60000	6.9695	800000	300000	2.89897	5.22038
70000	8.92526	70000	8.03896	70000	7.10781	900000	400000	2.69496	4.61816
80000	8.12172	80000	7.62579	80000	7.15559	1000000	500000	2.50027	4.11466
90000	7.44674	90000	7.25154	90000	7.15813	--	600000		3.69447
100000	6.88522	100000	6.76952	100000	7.11562	--	700000		3.38569
		120000	6.08878	120000	6.94765	--	800000		3.07313
		140000	5.52702	140000	6.71744	--	900000		2.83064
		160000	5.15346	160000	6.47404	--	1000000		2.62406
		180000	4.75964	180000	6.21771	--	--
		200000	4.32221	200000	5.9632	--	--
				250000	5.39486	--	--
				300000	4.89313	--	--
				400000	4.10355	--	--
				500000	3.52168	--	--
				600000	3.07841	--	--
				700000	2.72949	--	--
				800000	2.45111	--	--
				900000	2.22022	--	--
				1000000	2.0356	--	--

## Sheet: Fig. 2f
The distance	Free Energy	The distance	Free Energy	The distance	Free Energy	The distance	Free Energy	The distance	Free Energy
		4	-10	--	--	--	--	3.9	-8.6
3.5	-1.7	6.5	-10.7	3.1	-9.3	3.4	-7.3	6.9	-9.3
6.5	-3.8	7	-9.4	6.6	-3.1	6.4	-4.8	7.4	-0.1
6.8	1.5	7.5	-0.1	7.1	3	6.9	3.1	7.9	0.8
7.5	1.4	8	0.4	7.6	3.2	7.4	3.1	8.4	0.1
8.1	0	8.4	1	8.1	2.1	7.9	1	8.8	0
		8.8	0	8.3	0	8.4	0

## Sheet: Fig. 3b
Time	Current
0	-2e-11
0.201	-1.04e-09
0.399	-9.1e-10
0.599	-5.5e-10
0.8	-7.9e-10
1	-7.5e-10
1.201	-1.35e-09
1.399	-8.4e-10
1.6	-4e-11
1.8	-4e-11
2	-4e-11
2.201	-6e-10
2.399	-1.8e-10
2.6	-1.3e-09
2.8	-1.59e-09
3	-1.61e-09
3.2	-1.6e-09
3.399	-1.72e-09
3.599	-1.84e-09
3.8	-2.49e-09
4	-1.66e-09
4.2	-2.21e-09
4.401	-3.1e-09
4.599	-3.73e-09
4.799	-2.44e-09
5.001	-2.74e-09
5.2	-2.59e-09
5.399	-2.14e-09
5.599	-1.1e-09
5.8	-2.49e-09
6	-1.94e-09
6.2	-1.19e-09
6.401	-1.93e-09
6.599	-1.11e-09
6.799	-6.7e-10
7	-2.15e-09
7.2	-1.78e-09
7.401	-1.06e-09
7.599	-1.28e-09
7.799	-1.66e-09
8	-5.6e-10
8.2	-1.06e-09
8.4	-5.4e-10
8.6	-1.18e-09
8.799	-6.6e-10
9	-1.29e-09
9.2	-7.6e-10
9.399	-1.93e-09
9.6	-1.71e-09
9.801	-1.81e-09
10	-1.09e-09
10.201	-1.1e-09
10.4	-1.97e-09
10.599	-1.84e-09
10.799	-1.51e-09
11	-1.99e-09
11.2	-1.43e-09
11.4	-1.81e-09
11.601	-2.16e-09
11.799	-3.11e-09
11.999	-3.81e-09
12.201	-4.16e-09
12.4	-4.47e-09
12.6	-3.59e-09
12.799	-4.03e-09
13	-3.86e-09
13.2	-4.4e-09
13.401	-4.5e-09
13.6	-5.15e-09
13.801	-5.06e-09
14	-3.93e-09
14.2	-3.73e-09
14.4	-5.44e-09
14.601	-5.12e-09
14.799	-5.07e-09
15	-5.22e-09
15.2	-5.64e-09
15.4	-5.69e-09
15.6	-5.99e-09
15.799	-5.72e-09
15.999	-5.13e-09
16.2	-5.1e-09
16.4	-5.4e-09
16.6	-5.25e-09
16.799	-5.36e-09
16.999	-4.88e-09
17.2	-5.61e-09
17.4	-5.04e-09
17.6	-5.55e-09
17.8	-5.13e-09
17.999	-4.79e-09
18.2	-5.8e-09
18.401	-4.81e-09
18.6	-5.1e-09
18.8	-5.66e-09
19	-5.75e-09
19.199	-5.93e-09
19.4	-6.16e-09
19.6	-7.09e-09
19.8	-7.43e-09
19.999	-7.67e-09
20.2	-8.24e-09
20.4	-7.92e-09
20.6	-8.37e-09
20.8	-7.84e-09
20.999	-8.56e-09
21.199	-8.74e-09
21.4	-8.63e-09
21.6	-8.37e-09
21.799	-8.24e-09
22	-8.53e-09
22.201	-9.18e-09
22.4	-8.62e-09
22.6	-8.22e-09
22.8	-8.23e-09
22.999	-8.82e-09
23.2	-8.07e-09
23.4	-8.56e-09
23.6	-9.78e-09
23.801	-1.006e-08
23.999	-1.008e-08
24.201	-1.039e-08
24.4	-1.066e-08
24.601	-9.58e-09
24.799	-8.78e-09
25	-8.81e-09
25.2	-8.41e-09
25.4	-8.33e-09
25.6	-8.55e-09
25.8	-9.25e-09
25.999	-8.54e-09
26.201	-8.23e-09
26.4	-8.69e-09
26.601	-8.71e-09
26.8	-8.95e-09
26.999	-1.024e-08
27.199	-9.86e-09
27.4	-1.019e-08
27.6	-1.059e-08
27.8	-1.055e-08
28.001	-1.048e-08
28.199	-1.05e-08
28.4	-1.109e-08
28.6	-1.184e-08
28.8	-1.167e-08
29.001	-1.18e-08
29.199	-1.19e-08
29.4	-1.346e-08
29.6	-1.365e-08
29.799	-1.258e-08
30.001	-1.188e-08
30.199	-1.245e-08
30.399	-1.232e-08
30.601	-1.335e-08
30.8	-1.308e-08
31.001	-1.254e-08
31.199	-1.135e-08
31.401	4.1919e-07
31.6	6.6578e-07
31.801	8.4101e-07
32	9.8453e-07
32.2	1.11803e-06
32.4	1.23953e-06
32.6	1.35984e-06
32.8	1.4783e-06
33	1.59611e-06
33.2	1.71398e-06
33.4	1.83385e-06
33.599	1.95365e-06
33.799	2.0742e-06
34	2.19482e-06
34.201	2.31554e-06
34.399	2.42911e-06
34.599	2.5424e-06
34.8	2.65133e-06
35.001	2.75818e-06
35.2	2.85712e-06
35.401	2.95485e-06
35.6	3.04766e-06
35.8	3.13757e-06
35.999	3.22067e-06
36.2	3.30068e-06
36.4	3.37491e-06
36.601	3.44453e-06
36.8	3.51131e-06
37	3.57248e-06
37.2	3.62698e-06
37.401	3.68151e-06
37.599	3.72964e-06
37.799	3.7751e-06
38	3.81802e-06
38.2	3.85698e-06
38.401	3.89379e-06
38.6	3.92809e-06
38.8	3.95747e-06
39.001	3.98738e-06
39.2	4.01188e-06
39.4	4.03557e-06
39.6	4.05723e-06
39.8	4.07651e-06
40	4.0938e-06
40.201	4.10998e-06
40.4	4.12372e-06
40.601	4.13608e-06
40.799	4.14864e-06
41	4.1595e-06
41.199	4.16833e-06
41.4	4.17964e-06
41.599	4.18484e-06
41.8	4.19102e-06
42	4.19857e-06
42.201	4.20297e-06
42.4	4.20812e-06
42.599	4.21451e-06
42.799	4.21428e-06
43	4.21915e-06
43.2	4.22179e-06
43.4	4.22413e-06
43.601	4.22744e-06
43.799	4.22907e-06
44	4.22984e-06
44.199	4.23164e-06
44.4	4.23248e-06
44.601	4.2321e-06
44.799	4.22921e-06
44.999	4.23002e-06
45.2	4.22938e-06
45.401	4.23052e-06
45.6	4.22944e-06
45.801	4.22954e-06
45.999	4.22831e-06
46.2	4.22774e-06
46.4	4.22569e-06
46.6	4.22634e-06
46.8	4.22358e-06
47	4.22488e-06
47.2	4.22497e-06
47.4	4.22464e-06
47.6	4.22272e-06
47.799	4.21863e-06
48	4.21984e-06
48.2	4.21963e-06
48.4	4.21849e-06
48.601	4.21793e-06
48.799	4.21648e-06
49	4.21596e-06
49.2	4.21394e-06
49.4	4.21226e-06
49.6	4.21184e-06
49.801	4.21167e-06
49.999	4.20991e-06
50.201	4.21033e-06
50.4	4.20897e-06
50.6	4.20552e-06
50.801	4.20422e-06
50.999	4.20415e-06
51.2	4.20263e-06
51.401	4.20293e-06
51.6	4.20147e-06
51.799	4.19869e-06
51.999	4.19642e-06
52.2	4.19388e-06
52.399	4.19421e-06
52.601	4.19329e-06
52.8	4.1935e-06
53.001	4.19203e-06
53.199	4.18828e-06
53.4	4.18969e-06
53.6	4.1901e-06
53.8	4.19046e-06
54	4.18824e-06
54.2	4.18752e-06
54.4	4.18567e-06
54.6	4.18665e-06
54.8	4.18534e-06
55.001	4.18628e-06
55.2	4.18665e-06
55.4	4.18657e-06
55.6	4.18538e-06
55.8	4.18459e-06
56	4.18406e-06
56.199	4.18381e-06
56.399	4.18357e-06
56.6	4.18258e-06
56.8	4.18107e-06
57	4.18038e-06
57.2	4.17633e-06
57.4	4.17803e-06
57.6	4.17888e-06
57.8	4.17605e-06
58	4.17418e-06
58.2	4.1762e-06
58.4	4.1759e-06
58.6	4.17552e-06
58.801	4.17549e-06
58.999	4.17524e-06
59.199	4.17515e-06
59.399	4.17663e-06
59.6	4.17768e-06
59.8	4.17562e-06
60.001	4.17576e-06
60.199	4.17363e-06
60.399	4.17518e-06
60.599	4.17176e-06
60.801	4.17305e-06
61	4.17074e-06
61.2	4.17039e-06
61.4	4.17127e-06
61.6	3.83648e-06
61.8	3.47543e-06
62	3.25595e-06
62.201	3.08843e-06
62.399	2.94883e-06
62.6	2.82782e-06
62.8	2.72133e-06
62.999	2.625e-06
63.2	2.53877e-06
63.4	2.45799e-06
63.6	2.38387e-06
63.8	2.31467e-06
64	2.25008e-06
64.201	2.18962e-06
64.4	2.13356e-06
64.599	2.0795e-06
64.8	2.02905e-06
65	1.9813e-06
65.199	1.93598e-06
65.399	1.89261e-06
65.599	1.85065e-06
65.8	1.81024e-06
66	1.77303e-06
66.2	1.73624e-06
66.4	1.70076e-06
66.599	1.66661e-06
66.8	1.63373e-06
67	1.60297e-06
67.2	1.57278e-06
67.4	1.54292e-06
67.6	1.51507e-06
67.8	1.48753e-06
68.001	1.461e-06
68.2	1.43534e-06
68.399	1.4101e-06
68.6	1.38576e-06
68.8	1.36219e-06
69	1.33835e-06
69.199	1.31665e-06
69.4	1.29447e-06
69.6	1.27326e-06
69.8	1.25244e-06
70	1.23298e-06
70.2	1.21274e-06
70.4	1.19341e-06
70.6	1.17415e-06
70.8	1.15477e-06
71	1.13608e-06
71.2	1.1187e-06
71.4	1.10173e-06
71.6	1.08404e-06
71.8	1.0671e-06
72	1.05095e-06
72.2	1.03562e-06
72.4	1.01997e-06
72.6	1.00533e-06
72.801	9.9015e-07
73	9.7571e-07
73.2	9.6232e-07
73.4	9.4822e-07
73.601	9.3429e-07
73.8	9.2001e-07
74	9.0753e-07
74.201	8.9456e-07
74.401	8.8156e-07
74.599	8.7e-07
74.8	8.5904e-07
75	8.4776e-07
75.2	8.3662e-07
75.4	8.2494e-07
75.599	8.1385e-07
75.8	8.0186e-07
76	7.9122e-07
76.2	7.816e-07
76.401	7.7053e-07
76.6	7.5927e-07
76.801	7.4916e-07
77	7.386e-07
77.199	7.3004e-07
77.401	7.1999e-07
77.6	7.1065e-07
77.8	7.0171e-07
78	6.9308e-07
78.2	6.8515e-07
78.401	6.7569e-07
78.6	6.6738e-07
78.8	6.5984e-07
79	6.5127e-07
79.2	6.4338e-07
79.4	6.3561e-07
79.599	6.275e-07
79.799	6.2011e-07
79.999	6.1202e-07
80.201	6.0533e-07
80.4	5.9801e-07
80.599	5.8953e-07
80.8	5.8221e-07
81.001	5.7511e-07
81.2	5.6863e-07
81.4	5.6181e-07
81.6	5.5592e-07
81.801	5.4881e-07
81.999	5.4311e-07
82.2	5.3775e-07
82.4	5.3186e-07
82.601	5.2456e-07
82.799	5.1944e-07
83	5.1291e-07
83.2	5.0696e-07
83.4	5.0263e-07
83.601	4.9681e-07
83.8	4.9112e-07
83.999	4.8575e-07
84.2	4.815e-07
84.401	4.7651e-07
84.599	4.7073e-07
84.8	4.6638e-07
85	4.6178e-07
85.199	4.5626e-07
85.4	4.5029e-07
85.6	4.4602e-07
85.801	4.4167e-07
86	4.37e-07
86.199	4.3214e-07
86.399	4.28e-07
86.6	4.2318e-07
86.8	4.1934e-07
87	4.1458e-07
87.2	4.1007e-07
87.4	4.0522e-07
87.6	4.0078e-07
87.801	3.9574e-07
87.999	3.9039e-07
88.201	3.8616e-07
88.4	3.8201e-07
88.601	3.7771e-07
88.8	3.7435e-07
89	3.7e-07
89.201	3.6533e-07
89.4	3.6181e-07
89.6	3.5757e-07
89.8	3.5536e-07
90	3.5176e-07
90.201	3.477e-07
90.4	3.444e-07
90.6	3.4116e-07
90.8	3.3798e-07
91.001	3.3501e-07
91.199	3.3168e-07
91.4	3.2791e-07
91.6	3.2442e-07
91.8	3.2084e-07
92	3.1746e-07
92.2	3.1445e-07
92.399	3.1138e-07
92.6	3.0764e-07
92.799	3.0507e-07
93.001	3.021e-07
93.199	2.9905e-07
93.4	2.9508e-07
93.6	2.9284e-07
93.799	2.9014e-07
94.001	2.8861e-07
94.2	2.8458e-07
94.4	2.8219e-07
94.6	2.7947e-07
94.799	2.7727e-07
95.001	2.753e-07
95.199	2.7284e-07
95.4	2.7001e-07
95.6	2.6744e-07
95.8	2.6566e-07
96.001	2.6337e-07
96.2	2.6121e-07
96.4	2.5814e-07
96.601	2.5516e-07
96.799	2.5288e-07
97.001	2.5024e-07
97.199	2.4763e-07
97.4	2.449e-07
97.6	2.4123e-07
97.8	2.3852e-07
98	2.3648e-07
98.2	2.3288e-07
98.399	2.309e-07
98.6	2.2928e-07
98.8	2.2773e-07
99	2.2496e-07
99.201	2.2416e-07
99.399	2.2247e-07
99.599	2.1992e-07
99.8	2.1739e-07
100	2.1427e-07
100.2	2.1241e-07
100.4	2.0991e-07
100.6	2.0836e-07
100.8	2.0631e-07
101	2.0464e-07
101.2	2.0143e-07
101.401	1.9959e-07
101.599	1.9867e-07
101.799	1.9685e-07
102	1.9545e-07
102.201	1.918e-07
102.4	1.8912e-07
102.601	1.8903e-07
102.8	1.8749e-07
103	1.8538e-07
103.2	1.8338e-07
103.4	1.8089e-07
103.6	1.786e-07
103.799	1.7717e-07
104	1.7496e-07
104.201	1.7421e-07
104.4	1.7271e-07
104.599	1.7134e-07
104.8	1.6988e-07
105	1.6738e-07
105.2	1.6628e-07
105.4	1.6435e-07
105.6	1.6326e-07
105.799	1.6153e-07
105.999	1.5953e-07
106.199	1.5772e-07
106.4	1.5593e-07
106.6	1.5442e-07
106.8	1.5267e-07
107	1.5152e-07
107.2	1.4946e-07
107.4	1.4822e-07
107.6	1.4765e-07
107.8	1.457e-07
108	1.4512e-07
108.2	1.4287e-07
108.4	1.4166e-07
108.601	1.4031e-07
108.8	1.3916e-07
108.999	1.3778e-07
109.2	1.361e-07
109.401	1.35e-07
109.6	1.347e-07
109.799	1.332e-07
110	1.3218e-07
110.2	1.3057e-07
110.4	1.2937e-07
110.601	1.2754e-07
110.799	1.2607e-07
111	1.2507e-07
111.2	1.2418e-07
111.4	1.2318e-07
111.6	1.2216e-07
111.8	1.2031e-07
112.001	1.1959e-07
112.2	1.1788e-07
112.4	1.1677e-07
112.601	1.1503e-07
112.8	1.1361e-07
113.001	1.1187e-07
113.199	1.1103e-07
113.4	1.0948e-07
113.601	1.0831e-07
113.799	1.0751e-07
113.999	1.0652e-07
114.2	1.0508e-07
114.4	1.0397e-07
114.6	1.018e-07
114.801	1.0108e-07
114.999	1.0026e-07
115.199	9.962e-08
115.4	9.875e-08
115.599	9.677e-08
115.799	9.6e-08
115.999	9.54e-08
116.2	9.378e-08
116.4	9.31e-08
116.6	9.246e-08
116.799	9.166e-08
116.999	9.079e-08
117.199	9.011e-08
117.4	8.833e-08
117.6	8.728e-08
117.801	8.606e-08
118	8.495e-08
118.201	8.365e-08
118.4	8.309e-08
118.6	8.129e-08
118.8	8.158e-08
119.001	8.104e-08
119.199	8.032e-08
119.399	7.953e-08
119.601	7.808e-08
119.8	7.735e-08
120	7.659e-08
120.201	7.639e-08
120.4	7.57e-08
120.6	7.435e-08
120.8	7.425e-08
121.001	7.316e-08
121.2	7.169e-08
121.399	7.016e-08
121.6	6.914e-08
121.8	5.897e-07
121.999	8.3038e-07
122.199	1.00708e-06
122.4	1.17145e-06
122.6	1.32019e-06
122.8	1.45479e-06
123	1.60078e-06
123.201	1.7633e-06
123.4	1.91349e-06
123.6	2.05693e-06
123.801	2.22179e-06
124	2.37269e-06
124.201	2.52814e-06
124.4	2.70871e-06
124.601	2.87081e-06
124.799	3.02195e-06
125	3.19987e-06
125.199	3.36382e-06
125.4	3.51077e-06
125.6	3.64846e-06
125.801	3.77613e-06
126	3.89557e-06
126.199	4.00366e-06
126.4	4.10743e-06
126.6	4.20047e-06
126.8	4.28509e-06
127.001	4.36302e-06
127.201	4.43499e-06
127.399	4.49818e-06
127.6	4.55476e-06
127.8	4.60387e-06
128	4.64785e-06
128.201	4.68774e-06
128.399	4.72312e-06
128.599	4.75429e-06
128.8	4.78168e-06
129.001	4.80505e-06
129.2	4.82664e-06
129.401	4.84455e-06
129.599	4.85676e-06
129.8	4.87182e-06
130	4.88033e-06
130.2	4.89004e-06
130.399	4.89653e-06
130.6	4.90227e-06
130.8	4.90758e-06
131.001	4.91044e-06
131.2	4.91253e-06
131.399	4.91436e-06
131.6	4.91508e-06
131.8	4.91576e-06
132	4.914e-06
132.201	4.91255e-06
132.4	4.91257e-06
132.6	4.91191e-06
132.8	4.91078e-06
133.001	4.91031e-06
133.199	4.9099e-06
133.4	4.90788e-06
133.599	4.90762e-06
133.8	4.90629e-06
134	4.90769e-06
134.2	4.90604e-06
134.4	4.90406e-06
134.6	4.90457e-06
134.8	4.90504e-06
135	4.90415e-06
135.2	4.90364e-06
135.401	4.90166e-06
135.601	4.90111e-06
135.8	4.90023e-06
136	4.89984e-06
136.201	4.89808e-06
136.4	4.89843e-06
136.601	4.89816e-06
136.8	4.8979e-06
137	4.89808e-06
137.2	4.89918e-06
137.401	4.89825e-06
137.599	4.89906e-06
137.8	4.89928e-06
138	4.90003e-06
138.2	4.90053e-06
138.401	4.89945e-06
138.599	4.89951e-06
138.8	4.89764e-06
139	4.89901e-06
139.2	4.89971e-06
139.401	4.90048e-06
139.599	4.90134e-06
139.8	4.90144e-06
140	4.90188e-06
140.201	4.90227e-06
140.4	4.90335e-06
140.6	4.90438e-06
140.801	4.90414e-06
141	4.90471e-06
141.2	4.90699e-06
141.4	4.90719e-06
141.6	4.90744e-06
141.8	4.90729e-06
142	4.90859e-06
142.201	4.90831e-06
142.4	4.91084e-06
142.6	4.91058e-06
142.801	4.91164e-06
143	4.91142e-06
143.2	4.91269e-06
143.4	4.91107e-06
143.6	4.91357e-06
143.8	4.91529e-06
144.001	4.91441e-06
144.2	4.91436e-06
144.4	4.91599e-06
144.6	4.91692e-06
144.8	4.91675e-06
145	4.91755e-06
145.2	4.91699e-06
145.401	4.91786e-06
145.6	4.91897e-06
145.8	4.91882e-06
146.001	4.91963e-06
146.2	4.92049e-06
146.4	4.92167e-06
146.599	4.92118e-06
146.799	4.92288e-06
147.001	4.92178e-06
147.2	4.92428e-06
147.399	4.92475e-06
147.6	4.92635e-06
147.801	4.92835e-06
148	4.92878e-06
148.199	4.93018e-06
148.4	4.92831e-06
148.6	4.92843e-06
148.8	4.92879e-06
149.001	4.92935e-06
149.2	4.92909e-06
149.4	4.93016e-06
149.599	4.92943e-06
149.8	4.92929e-06
150	4.92894e-06
150.201	4.9295e-06
150.4	4.93091e-06
150.6	4.93224e-06
150.801	4.93172e-06
151	4.93349e-06
151.2	4.93404e-06
151.4	4.93575e-06
151.601	4.93492e-06
151.801	4.20886e-06
152	3.85025e-06
152.2	3.59806e-06
152.4	3.39717e-06
152.601	3.22913e-06
152.8	3.08395e-06
153.001	2.95476e-06
153.2	2.83984e-06
153.4	2.73587e-06
153.6	2.64145e-06
153.801	2.55505e-06
154	2.47642e-06
154.2	2.40287e-06
154.4	2.33419e-06
154.6	2.27007e-06
154.801	2.20935e-06
155.001	2.15461e-06
155.199	2.10172e-06
155.4	2.05094e-06
155.6	2.00319e-06
155.801	1.95879e-06
155.999	1.91608e-06
156.201	1.87508e-06
156.399	1.83584e-06
156.601	1.7987e-06
156.801	1.76283e-06
157	1.72839e-06
157.2	1.69511e-06
157.4	1.66255e-06
157.6	1.63135e-06
157.8	1.60197e-06
158.001	1.57263e-06
158.2	1.54522e-06
158.401	1.51799e-06
158.6	1.4922e-06
158.799	1.46515e-06
159	1.4414e-06
159.2	1.41625e-06
159.401	1.39305e-06
159.6	1.36961e-06
159.801	1.34809e-06
160.001	1.32752e-06
160.201	1.3066e-06
160.4	1.28658e-06
160.599	1.26675e-06
160.801	1.24777e-06
161	1.22848e-06
161.2	1.21052e-06
161.4	1.19222e-06
161.6	1.17409e-06
161.8	1.15831e-06
162.001	1.14109e-06
162.201	1.12498e-06
162.399	1.10806e-06
162.6	1.09339e-06
162.799	1.07798e-06
162.999	1.06298e-06
163.2	1.04824e-06
163.401	1.03397e-06
163.6	1.02039e-06
163.8	1.0076e-06
164	9.9358e-07
164.2	9.8148e-07
164.399	9.6831e-07
164.599	9.5538e-07
164.801	9.4291e-07
165	9.3082e-07
165.201	9.1951e-07
165.401	9.0745e-07
165.599	8.9657e-07
165.8	8.8526e-07
166	8.7486e-07
166.2	8.634e-07
166.401	8.5408e-07
166.6	8.4427e-07
166.8	8.3508e-07
167.001	8.2524e-07
167.2	8.1467e-07
167.401	8.0557e-07
167.601	7.9731e-07
167.8	7.8782e-07
168	7.7887e-07
168.2	7.7138e-07
168.4	7.6206e-07
168.601	7.5309e-07
168.8	7.4535e-07
169	7.3665e-07
169.2	7.2882e-07
169.401	7.2145e-07
169.599	7.1456e-07
169.8	7.076e-07
170	6.9932e-07
170.2	6.9255e-07
170.4	6.8544e-07
170.6	6.7934e-07
170.801	6.7198e-07
171	6.6445e-07
171.2	6.5788e-07
171.4	6.5197e-07
171.6	6.4518e-07
171.8	6.3957e-07
172	6.3259e-07
172.201	6.2725e-07
172.401	6.2121e-07
172.6	6.1503e-07
172.801	6.0958e-07
173	6.0506e-07
173.2	5.9827e-07
173.4	5.9262e-07
173.601	5.8681e-07
173.8	5.8143e-07
173.999	5.7515e-07
174.201	5.7037e-07
174.4	5.6536e-07
174.6	5.591e-07
174.801	5.5385e-07
175.001	5.4907e-07
175.2	5.4299e-07
175.4	5.3792e-07
175.601	5.3273e-07
175.8	5.2887e-07
176	5.2393e-07
176.2	5.1947e-07
176.4	5.1496e-07
176.6	5.1112e-07
176.8	5.0549e-07
176.999	5.0111e-07
177.201	4.9587e-07
177.4	4.9299e-07
177.6	4.8892e-07
177.8	4.8381e-07
178	4.7893e-07
178.199	4.7653e-07
178.4	4.7143e-07
178.601	4.6839e-07
178.799	4.6443e-07
179.001	4.5959e-07
179.2	4.5599e-07
179.401	4.5229e-07
179.6	4.4981e-07
179.801	4.4515e-07
179.999	4.4014e-07
180.2	4.3588e-07
180.4	4.3298e-07
180.599	4.2966e-07
180.8	4.2596e-07
181	4.2242e-07
181.201	4.1806e-07
181.4	4.1517e-07
181.6	4.1124e-07
181.8	4.0582e-07
182	3.9909e-07
182.2	3.9423e-07
182.4	3.9153e-07
182.6	3.8723e-07
182.8	3.8436e-07
183.001	3.8163e-07
183.2	3.7911e-07
183.4	3.758e-07
183.6	3.7275e-07
183.8	3.6954e-07
184	3.6669e-07
184.201	3.635e-07
184.4	3.6143e-07
184.6	3.5809e-07
184.801	3.5519e-07
184.999	3.5203e-07
185.199	3.4937e-07
185.4	3.4638e-07
185.6	3.4352e-07
185.801	3.3976e-07
186.001	3.3761e-07
186.199	3.3508e-07
186.401	3.3194e-07
186.6	3.2918e-07
186.799	3.2666e-07
187.001	3.2496e-07
187.201	3.2156e-07
187.4	3.1971e-07
187.6	3.1622e-07
187.801	3.1512e-07
187.999	3.1233e-07
188.201	3.0956e-07
188.4	3.0682e-07
188.6	3.0418e-07
188.8	3.0128e-07
188.999	2.9953e-07
189.2	2.9721e-07
189.4	2.9406e-07
189.6	2.9088e-07
189.8	2.8879e-07
190	2.8659e-07
190.201	2.8458e-07
190.4	2.8202e-07
190.6	2.7919e-07
190.8	2.7655e-07
191	2.7569e-07
191.199	2.73e-07
191.4	2.7089e-07
191.601	2.689e-07
191.8	2.6679e-07
192	2.6437e-07
192.2	2.6282e-07
192.4	2.6048e-07
192.6	2.5811e-07
192.8	2.5642e-07
193.001	2.5405e-07
193.2	2.5249e-07
193.399	2.501e-07
193.6	2.4839e-07
193.8	2.4628e-07
193.999	2.437e-07
194.201	2.4266e-07
194.4	2.3919e-07
194.599	2.3807e-07
194.8	2.3621e-07
195	2.3479e-07
195.2	2.3265e-07
195.401	2.3112e-07
195.6	2.2905e-07
195.8	2.2867e-07
196	2.2667e-07
196.2	2.2593e-07
196.4	2.2305e-07
196.6	2.2118e-07
196.8	2.2014e-07
197	2.1885e-07
197.2	2.173e-07
197.399	2.1597e-07
197.6	2.1493e-07
197.8	2.1254e-07
198	2.1146e-07
198.201	2.0994e-07
198.4	2.0759e-07
198.6	2.0693e-07
198.8	2.0535e-07
199.001	2.0348e-07
199.201	2.0222e-07
199.4	2.0033e-07
199.6	1.994e-07
199.8	1.981e-07
200	1.9641e-07
200.2	1.9464e-07
200.401	1.9308e-07
200.6	1.9115e-07
200.8	1.8871e-07
201.001	1.8857e-07
201.201	1.8794e-07
201.4	1.8568e-07
201.599	1.8449e-07
201.801	1.8185e-07
202	1.8149e-07
202.2	1.8039e-07
202.401	1.78e-07
202.6	1.7711e-07
202.801	1.7646e-07
203	1.7438e-07
203.2	1.7289e-07
203.4	1.7139e-07
203.6	1.6982e-07
203.799	1.6947e-07
204	1.6871e-07
204.201	1.6711e-07
204.4	1.6527e-07
204.601	1.6337e-07
204.8	1.633e-07
205	1.6175e-07
205.201	1.6045e-07
205.401	1.5899e-07
205.6	1.5715e-07
205.8	1.5603e-07
206	1.5556e-07
206.201	1.5428e-07
206.4	1.5368e-07
206.601	1.5197e-07
206.8	1.5051e-07
206.999	1.4977e-07
207.201	1.4915e-07
207.401	1.4858e-07
207.6	1.4791e-07
207.801	1.462e-07
208.001	1.4498e-07
208.2	1.4361e-07
208.4	1.4211e-07
208.6	1.4102e-07
208.799	1.4024e-07
209	1.3926e-07
209.2	1.3788e-07
209.401	1.3702e-07
209.6	1.3636e-07
209.799	1.3532e-07
210	1.3462e-07
210.2	1.3327e-07
210.4	1.325e-07
210.601	1.3159e-07
210.8	1.3075e-07
210.999	1.3059e-07
211.2	1.2929e-07
211.4	1.275e-07
211.6	1.266e-07
211.799	6.8311e-07
212	1.05613e-06
212.2	1.30932e-06
212.4	1.51695e-06
212.601	1.7206e-06
212.8	1.91136e-06
213	2.09072e-06
213.199	2.28317e-06
213.401	2.49431e-06
213.6	2.68715e-06
213.801	2.88828e-06
214	3.10819e-06
214.2	3.30948e-06
214.4	3.51608e-06
214.6	3.73398e-06
214.8	3.92488e-06
215.001	4.10922e-06
215.2	4.31085e-06
215.401	4.4874e-06
215.6	4.6419e-06
215.8	4.78307e-06
216	4.90912e-06
216.199	5.02419e-06
216.401	5.12363e-06
216.601	5.21359e-06
216.8	5.29186e-06
217	5.36031e-06
217.2	5.41751e-06
217.401	5.46839e-06
217.6	5.51094e-06
217.8	5.54635e-06
218	5.57594e-06
218.201	5.60255e-06
218.399	5.62226e-06
218.6	5.63646e-06
218.801	5.64835e-06
219.001	5.65785e-06
219.201	5.6661e-06
219.4	5.67405e-06
219.599	5.68066e-06
219.8	5.68411e-06
219.999	5.68958e-06
220.201	5.69082e-06
220.4	5.69419e-06
220.6	5.69535e-06
220.8	5.69757e-06
221	5.6985e-06
221.2	5.70084e-06
221.399	5.70163e-06
221.6	5.70179e-06
221.801	5.70213e-06
222	5.70334e-06
222.199	5.70336e-06
222.4	5.70341e-06
222.6	5.70193e-06
222.8	5.70111e-06
223.001	5.70018e-06
223.2	5.69757e-06
223.4	5.69624e-06
223.6	5.69439e-06
223.8	5.69347e-06
224	5.69369e-06
224.2	5.69342e-06
224.4	5.69446e-06
224.601	5.69501e-06
224.8	5.69488e-06
225	5.69584e-06
225.201	5.69541e-06
225.4	5.69482e-06
225.599	5.69521e-06
225.8	5.69461e-06
226	5.69699e-06
226.201	5.70005e-06
226.4	5.70237e-06
226.601	5.70337e-06
226.8	5.70313e-06
227	5.70328e-06
227.2	5.70264e-06
227.401	5.70127e-06
227.601	5.70115e-06
227.799	5.70322e-06
228	5.70404e-06
228.2	5.70501e-06
228.4	5.70427e-06
228.6	5.7059e-06
228.8	5.70635e-06
229.001	5.70464e-06
229.2	5.70437e-06
229.401	5.70603e-06
229.6	5.7057e-06
229.8	5.70625e-06
230	5.70722e-06
230.201	5.70769e-06
230.399	5.70741e-06
230.6	5.70911e-06
230.801	5.71066e-06
231.001	5.71042e-06
231.201	5.71204e-06
231.401	5.7127e-06
231.6	5.71271e-06
231.8	5.71389e-06
232	5.71558e-06
232.201	5.71676e-06
232.4	5.72085e-06
232.6	5.72151e-06
232.8	5.72385e-06
233.001	5.72564e-06
233.201	5.72437e-06
233.4	5.7258e-06
233.6	5.72593e-06
233.801	5.72785e-06
234	5.72782e-06
234.199	5.73073e-06
234.401	5.73032e-06
234.599	5.73096e-06
234.799	5.73111e-06
235.001	5.73237e-06
235.2	5.73361e-06
235.4	5.73449e-06
235.601	5.73585e-06
235.8	5.73652e-06
236	5.73775e-06
236.2	5.74054e-06
236.401	5.74119e-06
236.6	5.7416e-06
236.801	5.74249e-06
236.999	5.74249e-06
237.201	5.74274e-06
237.401	5.74301e-06
237.601	5.74391e-06
237.799	5.74408e-06
238	5.74538e-06
238.2	5.7442e-06
238.401	5.74573e-06
238.6	5.74717e-06
238.8	5.7493e-06
239	5.74832e-06
239.201	5.74965e-06
239.401	5.74962e-06
239.6	5.75034e-06
239.801	5.75138e-06
240	5.75239e-06
240.2	5.75388e-06
240.4	5.75489e-06
240.601	5.75677e-06
240.799	5.75704e-06
241.001	5.7579e-06
241.2	5.75817e-06
241.401	5.75781e-06
241.601	5.7579e-06
241.8	4.88455e-06
242	4.38474e-06
242.2	4.04534e-06
242.4	3.78012e-06
242.6	3.56049e-06
242.801	3.37319e-06
243	3.21048e-06
243.2	3.0674e-06
243.401	2.93918e-06
243.6	2.82428e-06
243.801	2.72059e-06
244	2.62574e-06
244.2	2.53949e-06
244.4	2.4608e-06
244.601	2.38721e-06
244.8	2.31917e-06
245	2.25514e-06
245.2	2.19514e-06
245.4	2.13989e-06
245.6	2.08595e-06
245.799	2.03592e-06
246	1.98738e-06
246.2	1.9435e-06
246.4	1.90087e-06
246.601	1.86086e-06
246.8	1.82132e-06
247	1.78357e-06
247.2	1.74804e-06
247.4	1.71416e-06
247.6	1.68019e-06
247.8	1.64823e-06
247.999	1.61705e-06
248.2	1.58665e-06
248.4	1.55671e-06
248.6	1.52913e-06
248.801	1.50249e-06
248.999	1.47653e-06
249.2	1.45117e-06
249.401	1.42681e-06
249.6	1.40172e-06
249.801	1.37779e-06
250	1.356e-06
250.2	1.33466e-06
250.4	1.31407e-06
250.6	1.2936e-06
250.8	1.27402e-06
251	1.25505e-06
251.2	1.23575e-06
251.4	1.21719e-06
251.601	1.19808e-06
251.8	1.18121e-06
251.999	1.1643e-06
252.201	1.14877e-06
252.4	1.13168e-06
252.6	1.11465e-06
252.8	1.10019e-06
253	1.0848e-06
253.201	1.0699e-06
253.4	1.05451e-06
253.601	1.04147e-06
253.8	1.0271e-06
254	1.01415e-06
254.2	1.00011e-06
254.401	9.8678e-07
254.6	9.7406e-07
254.8	9.6247e-07
255	9.5071e-07
255.199	9.3856e-07
255.4	9.2817e-07
255.601	9.1658e-07
255.799	9.0531e-07
256.001	8.9598e-07
256.199	8.847e-07
256.4	8.7375e-07
256.6	8.6393e-07
256.8	8.538e-07
257.001	8.4462e-07
257.199	8.3589e-07
257.401	8.2537e-07
257.599	8.1601e-07
257.801	8.0765e-07
258	7.9847e-07
258.201	7.8948e-07
258.4	7.7992e-07
258.601	7.7168e-07
258.8	7.6383e-07
259.001	7.5565e-07
259.2	7.4886e-07
259.4	7.4203e-07
259.599	7.3398e-07
259.8	7.2637e-07
260	7.2e-07
260.2	7.1258e-07
260.399	7.0441e-07
260.601	6.978e-07
260.8	6.8987e-07
261	6.8246e-07
261.2	6.7498e-07
261.399	6.6854e-07
261.6	6.6184e-07
261.8	6.5613e-07
262	6.4986e-07
262.201	6.4299e-07
262.401	6.3745e-07
262.6	6.3224e-07
262.8	6.2647e-07
263.001	6.2136e-07
263.2	6.1624e-07
263.4	6.1018e-07
263.599	6.0441e-07
263.801	5.9913e-07
263.999	5.9384e-07
264.201	5.8837e-07
264.399	5.8276e-07
264.6	5.7694e-07
264.801	5.7245e-07
264.999	5.6768e-07
265.199	5.6242e-07
265.401	5.5782e-07
265.599	5.5368e-07
265.801	5.4865e-07
266	5.4299e-07
266.201	5.3748e-07
266.401	5.3272e-07
266.599	5.287e-07
266.8	5.2453e-07
267.001	5.2003e-07
267.201	5.1577e-07
267.401	5.1114e-07
267.601	5.0729e-07
267.8	5.027e-07
268.001	4.9813e-07
268.2	4.9377e-07
268.401	4.8904e-07
268.6	4.8584e-07
268.8	4.8233e-07
269	4.7707e-07
269.2	4.7234e-07
269.401	4.6894e-07
269.599	4.6548e-07
269.8	4.6166e-07
270.001	4.5877e-07
270.2	4.5466e-07
270.4	4.5096e-07
270.6	4.4825e-07
270.801	4.4698e-07
271	4.4441e-07
271.201	4.4035e-07
271.4	4.3799e-07
271.601	4.3466e-07
271.8	4.3182e-07
272	4.2954e-07
272.201	4.2633e-07
272.399	4.2429e-07
272.601	4.2234e-07
272.799	4.2041e-07
272.999	4.1774e-07
273.199	4.1526e-07
273.399	4.1354e-07
273.6	4.1198e-07
273.8	4.0941e-07
274	4.0694e-07
274.201	4.0539e-07
274.399	4.0337e-07
274.6	4.0037e-07
274.801	3.9799e-07
275	3.9583e-07
275.2	3.9333e-07
275.4	3.9121e-07
275.6	3.8874e-07
275.799	3.8573e-07
275.999	3.836e-07
276.2	3.8093e-07
276.4	3.8038e-07
276.6	3.7814e-07
276.8	3.7574e-07
277	3.7249e-07
277.199	3.7061e-07
277.4	3.6782e-07
277.599	3.6551e-07
277.8	3.6318e-07
277.999	3.6219e-07
278.201	3.5999e-07
278.399	3.5883e-07
278.601	3.5604e-07
278.8	3.536e-07
279.001	3.5102e-07
279.201	3.4898e-07
279.4	3.4656e-07
279.6	3.45e-07
279.801	3.4378e-07
280.001	3.4143e-07
280.2	3.3992e-07
280.4	3.3884e-07
280.6	3.3741e-07
280.8	3.3504e-07
281	3.3277e-07
281.199	3.2955e-07
281.401	3.2751e-07
281.601	3.2632e-07
281.801	3.2481e-07
281.999	3.2231e-07
282.201	3.2013e-07
282.4	3.1831e-07
282.601	3.1623e-07
282.8	3.1587e-07
283	3.1307e-07
283.2	3.1128e-07
283.4	3.0924e-07
283.6	3.0708e-07
283.801	3.0485e-07
284.001	3.0278e-07
284.201	3.0201e-07
284.4	2.9966e-07
284.601	2.9784e-07
284.799	2.9603e-07
285.001	2.9438e-07
285.2	2.9189e-07
285.4	2.899e-07
285.6	2.8843e-07
285.801	2.8625e-07
286	2.8463e-07
286.2	2.8355e-07
286.401	2.7915e-07
286.6	2.7655e-07
286.8	2.7557e-07
287.001	2.7402e-07
287.2	2.7232e-07
287.401	2.7061e-07
287.599	2.6913e-07
287.801	2.6794e-07
288	2.6763e-07
288.2	2.6375e-07
288.401	2.6313e-07
288.599	2.6098e-07
288.8	2.5974e-07
289.001	2.5855e-07
289.2	2.563e-07
289.401	2.5501e-07
289.6	2.536e-07
289.799	2.5248e-07
290	2.5007e-07
290.2	2.4906e-07
290.401	2.4828e-07
290.601	2.4684e-07
290.8	2.4503e-07
291	2.4322e-07
291.2	2.4183e-07
291.401	2.4023e-07
291.601	2.3849e-07
291.8	2.3761e-07
292.001	2.3551e-07
292.2	2.3491e-07
292.399	2.3296e-07
292.6	2.319e-07
292.801	2.3088e-07
293.001	2.2962e-07
293.201	2.2762e-07
293.4	2.2679e-07
293.601	2.2478e-07
293.8	2.2335e-07
293.999	2.2256e-07
294.2	2.2155e-07
294.401	2.1966e-07
294.6	2.1884e-07
294.8	2.1682e-07
294.999	2.1636e-07
295.201	2.1379e-07
295.401	2.1305e-07
295.6	2.1114e-07
295.8	2.103e-07
296	2.0978e-07
296.2	2.0799e-07
296.4	2.0683e-07
296.6	2.0473e-07
296.8	2.0439e-07
297	2.0361e-07
297.2	2.0332e-07
297.4	2.0263e-07
297.599	2.0131e-07
297.8	1.9971e-07
298.001	1.9834e-07
298.2	1.9767e-07
298.4	1.9685e-07
298.601	1.9611e-07
298.801	1.9472e-07
298.999	1.9425e-07
299.201	1.936e-07
299.4	1.9263e-07
299.599	1.9206e-07
299.8	1.9066e-07
300	1.8991e-07
300.2	1.8816e-07
300.4	1.8751e-07
300.599	1.8784e-07
300.8	1.8619e-07
301	1.8522e-07
301.2	1.8429e-07
301.401	1.8227e-07
301.599	1.8243e-07
301.801	1.0324e-06
301.999	1.46351e-06
302.2	1.78065e-06
302.401	2.05147e-06
302.599	2.31603e-06
302.799	2.58839e-06
303	2.83773e-06
303.201	3.09594e-06
303.4	3.38851e-06
303.6	3.66456e-06
303.8	3.92491e-06
304	4.21055e-06
304.2	4.47515e-06
304.4	4.71642e-06
304.601	4.9623e-06
304.8	5.19742e-06
305	5.40065e-06
305.2	5.59664e-06
305.401	5.76949e-06
305.6	5.91842e-06
305.8	6.04458e-06
306	6.15541e-06
306.2	6.24821e-06
306.401	6.32645e-06
306.6	6.39148e-06
306.8	6.44404e-06
307.001	6.48656e-06
307.2	6.52115e-06
307.4	6.54735e-06
307.6	6.56846e-06
307.801	6.58487e-06
308	6.59592e-06
308.2	6.6051e-06
308.401	6.61056e-06
308.601	6.6138e-06
308.8	6.61631e-06
309	6.61777e-06
309.2	6.61874e-06
309.401	6.61861e-06
309.6	6.61758e-06
309.801	6.61767e-06
310.001	6.61809e-06
310.2	6.61798e-06
310.4	6.61689e-06
310.601	6.616e-06
310.8	6.61515e-06
311.001	6.61272e-06
311.201	6.61127e-06
311.399	6.60984e-06
311.6	6.60861e-06
311.801	6.60742e-06
312	6.60623e-06
312.2	6.60442e-06
312.401	6.60068e-06
312.601	6.60156e-06
312.8	6.59914e-06
313.001	6.5977e-06
313.2	6.59563e-06
313.401	6.5926e-06
313.6	6.58832e-06
313.8	6.58667e-06
314	6.58768e-06
314.201	6.58672e-06
314.4	6.58786e-06
314.6	6.58955e-06
314.801	6.59131e-06
315.001	6.59233e-06
315.2	6.59572e-06
315.4	6.59803e-06
315.601	6.60109e-06
315.8	6.60407e-06
316	6.6085e-06
316.201	6.61299e-06
316.399	6.61738e-06
316.6	6.62044e-06
316.8	6.62346e-06
317.001	6.62643e-06
317.201	6.62894e-06
317.4	6.63317e-06
317.599	6.63666e-06
317.801	6.64088e-06
318	6.64297e-06
318.2	6.64576e-06
318.4	6.64647e-06
318.601	6.64886e-06
318.801	6.65127e-06
319.001	6.65396e-06
319.199	6.65772e-06
319.4	6.66074e-06
319.6	6.664e-06
319.8	6.66577e-06
320	6.66741e-06
320.201	6.67184e-06
320.401	6.67201e-06
320.599	6.67357e-06
320.8	6.67415e-06
321	6.67609e-06
321.2	6.67895e-06
321.4	6.68039e-06
321.6	6.68296e-06
321.8	6.68566e-06
322.001	6.6866e-06
322.2	6.6889e-06
322.401	6.69038e-06
322.601	6.69313e-06
322.8	6.69369e-06
323	6.69578e-06
323.2	6.69565e-06
323.401	6.69757e-06
323.601	6.69785e-06
323.801	6.69923e-06
324	6.69996e-06
324.201	6.70171e-06
324.4	6.70147e-06
324.6	6.70393e-06
324.801	6.7047e-06
325.001	6.70665e-06
325.2	6.70964e-06
325.401	6.71058e-06
325.601	6.71067e-06
325.8	6.7105e-06
326	6.71171e-06
326.199	6.71418e-06
326.401	6.71262e-06
326.601	6.71402e-06
326.799	6.71426e-06
327.001	6.71586e-06
327.2	6.71624e-06
327.401	6.71789e-06
327.6	6.7196e-06
327.8	6.72055e-06
328	6.72268e-06
328.201	6.7249e-06
328.4	6.72555e-06
328.6	6.72529e-06
328.799	6.72695e-06
329	6.72702e-06
329.2	6.72865e-06
329.4	6.72929e-06
329.601	6.72889e-06
329.801	6.73027e-06
330	6.72974e-06
330.201	6.73146e-06
330.4	6.7306e-06
330.601	6.73205e-06
330.8	6.73199e-06
331	6.7324e-06
331.2	6.73233e-06
331.4	6.73513e-06
331.6	6.27698e-06
331.8	5.29124e-06
332	4.75725e-06
332.201	4.37069e-06
332.401	4.06161e-06
332.601	3.80714e-06
332.799	3.59131e-06
333	3.40336e-06
333.2	3.24048e-06
333.399	3.09693e-06
333.6	2.96821e-06
333.801	2.85392e-06
334	2.74983e-06
334.201	2.65544e-06
334.401	2.56863e-06
334.601	2.4883e-06
334.801	2.41369e-06
335	2.34457e-06
335.2	2.28044e-06
335.401	2.22026e-06
335.601	2.1636e-06
335.8	2.11099e-06
335.999	2.06153e-06
336.2	2.01366e-06
336.4	1.96996e-06
336.601	1.9273e-06
336.8	1.88602e-06
337	1.84747e-06
337.2	1.80895e-06
337.401	1.77399e-06
337.599	1.74047e-06
337.801	1.70652e-06
337.999	1.6755e-06
338.201	1.64445e-06
338.399	1.61568e-06
338.601	1.58641e-06
338.799	1.5586e-06
339.001	1.53124e-06
339.2	1.50521e-06
339.401	1.48056e-06
339.601	1.45738e-06
339.799	1.43426e-06
339.999	1.41168e-06
340.199	1.38927e-06
340.4	1.36777e-06
340.6	1.34728e-06
340.8	1.32749e-06
341.001	1.30773e-06
341.2	1.28871e-06
341.401	1.27066e-06
341.6	1.25304e-06
341.8	1.23506e-06
341.999	1.21791e-06
342.2	1.20082e-06
342.401	1.18439e-06
342.6	1.1687e-06
342.799	1.15254e-06
343.001	1.13888e-06
343.199	1.12394e-06
343.4	1.10958e-06
343.6	1.09531e-06
343.8	1.08194e-06
344.001	1.06829e-06
344.2	1.0551e-06
344.4	1.04248e-06
344.6	1.03092e-06
344.8	1.01946e-06
345	1.00683e-06
345.2	9.9597e-07
345.4	9.8493e-07
345.6	9.7224e-07
345.801	9.6155e-07
345.999	9.5106e-07
346.201	9.3997e-07
346.4	9.295e-07
346.6	9.2104e-07
346.801	9.1041e-07
346.999	9.016e-07
347.199	8.9223e-07
347.4	8.8244e-07
347.6	8.7322e-07
347.801	8.6533e-07
348	8.5667e-07
348.201	8.4751e-07
348.4	8.401e-07
348.6	8.3128e-07
348.8	8.2381e-07
348.999	8.1628e-07
349.199	8.079e-07
349.4	8.0141e-07
349.6	7.9403e-07
349.8	7.8532e-07
350.001	7.7785e-07
350.2	7.7074e-07
350.4	7.6429e-07
350.601	7.5802e-07
350.801	7.5093e-07
351	7.444e-07
351.199	7.3824e-07
351.4	7.3032e-07
351.6	7.2624e-07
351.801	7.1937e-07
352.001	7.1275e-07
352.199	7.0763e-07
352.4	7.0068e-07
352.6	6.9393e-07
352.8	6.8847e-07
353.001	6.8306e-07
353.199	6.7687e-07
353.4	6.714e-07
353.6	6.6586e-07
353.8	6.6038e-07
354.001	6.5456e-07
354.2	6.4938e-07
354.4	6.4471e-07
354.6	6.3886e-07
354.8	6.3474e-07
355.001	6.2945e-07
355.201	6.2372e-07
355.399	6.1929e-07
355.599	6.1389e-07
355.8	6.0962e-07
355.999	6.0506e-07
356.201	6.0097e-07
356.401	5.9559e-07
356.6	5.9129e-07
356.799	5.8763e-07
357.001	5.8345e-07
357.201	5.7906e-07
357.401	5.7599e-07
357.599	5.715e-07
357.8	5.6681e-07
358	5.6184e-07
358.201	5.5757e-07
358.4	5.5317e-07
358.6	5.4869e-07
358.801	5.4476e-07
359.001	5.4147e-07
359.2	5.3833e-07
359.4	5.3462e-07
359.6	5.3116e-07
359.8	5.282e-07
360	5.2409e-07
360.201	5.2021e-07
360.401	5.1729e-07
360.6	5.1372e-07
360.8	5.0995e-07
361	5.0681e-07
361.2	5.0294e-07
361.399	4.9907e-07
361.599	4.9603e-07
361.8	4.9229e-07
362	4.8942e-07
362.201	4.8571e-07
362.4	4.8293e-07
362.6	4.7977e-07
362.8	4.7597e-07
363.001	4.7272e-07
363.201	4.6977e-07
363.401	4.66e-07
363.599	4.6293e-07
363.8	4.6008e-07
364	4.5682e-07
364.2	4.5404e-07
364.4	4.5134e-07
364.599	4.4774e-07
364.799	4.4395e-07
365	4.4175e-07
365.2	4.3824e-07
365.4	4.3515e-07
365.601	4.3199e-07
365.801	4.2883e-07
366	4.2478e-07
366.201	4.2185e-07
366.401	4.1906e-07
366.599	4.1725e-07
366.799	4.1461e-07
367	4.1239e-07
367.2	4.0894e-07
367.401	4.0616e-07
367.6	4.0293e-07
367.8	4.0058e-07
368	3.9791e-07
368.201	3.9506e-07
368.4	3.9241e-07
368.601	3.9105e-07
368.799	3.8783e-07
369	3.8527e-07
369.2	3.8262e-07
369.401	3.805e-07
369.601	3.7797e-07
369.799	3.7492e-07
370.001	3.7189e-07
370.2	3.6961e-07
370.401	3.6763e-07
370.601	3.6511e-07
370.799	3.6252e-07
371	3.5993e-07
371.2	3.5764e-07
371.4	3.5543e-07
371.601	3.533e-07
371.801	3.5118e-07
371.999	3.486e-07
372.2	3.4626e-07
372.399	3.4477e-07
372.601	3.4285e-07
372.8	3.4057e-07
373	3.3829e-07
373.201	3.3554e-07
373.401	3.3397e-07
373.599	3.3139e-07
373.801	3.2952e-07
373.999	3.2785e-07
374.2	3.2582e-07
374.401	3.2418e-07
374.6	3.2262e-07
374.801	3.1788e-07
375.001	3.1555e-07
375.199	3.1356e-07
375.4	3.1174e-07
375.6	3.0962e-07
375.801	3.074e-07
375.999	3.0563e-07
376.2	3.0332e-07
376.4	3.0149e-07
376.601	2.9904e-07
376.801	2.9787e-07
377.001	2.9493e-07
377.2	2.9262e-07
377.4	2.9065e-07
377.6	2.8943e-07
377.801	2.8807e-07
377.999	2.8534e-07
378.201	2.8358e-07
378.401	2.8341e-07
378.601	2.7991e-07
378.801	2.7764e-07
378.999	2.7629e-07
379.2	2.7451e-07
379.401	2.7289e-07
379.6	2.7078e-07
379.801	2.6966e-07
380	2.6787e-07
380.201	2.6579e-07
380.4	2.6335e-07
380.601	2.6178e-07
380.8	2.611e-07
381.001	2.5988e-07
381.201	2.5857e-07
381.4	2.5778e-07
381.6	2.565e-07
381.801	2.5482e-07
382.001	2.533e-07
382.201	2.525e-07
382.4	2.494e-07
382.6	2.4793e-07
382.801	2.4702e-07
383.001	2.4528e-07
383.2	2.4385e-07
383.399	2.4164e-07
383.601	2.3954e-07
383.801	2.3797e-07
384	2.3736e-07
384.201	2.3636e-07
384.4	2.3521e-07
384.601	2.3315e-07
384.8	2.3227e-07
385.001	2.2985e-07
385.199	2.2924e-07
385.4	2.2742e-07
385.6	2.2601e-07
385.801	2.2497e-07
386.001	2.2374e-07
386.201	2.2292e-07
386.401	2.2168e-07
386.601	2.1976e-07
386.801	2.191e-07
387	2.1742e-07
387.2	2.1506e-07
387.4	2.1384e-07
387.6	2.1307e-07
387.799	2.1098e-07
388.001	2.1125e-07
388.201	2.0952e-07
388.4	2.0931e-07
388.6	2.0795e-07
388.8	2.0675e-07
389.001	2.0573e-07
389.201	2.0555e-07
389.399	2.0292e-07
389.599	2.0251e-07
389.801	2.0187e-07
390.001	2.0035e-07
390.201	1.9937e-07
390.401	1.9797e-07
390.6	1.9644e-07
390.8	1.9434e-07
391	1.9425e-07
391.201	1.9229e-07
391.401	1.913e-07
391.599	1.9053e-07
391.8	1.18001e-06
392	1.7591e-06
392.199	2.17731e-06
392.399	2.53089e-06
392.6	2.85436e-06
392.8	3.18488e-06
393	3.50052e-06
393.2	3.81138e-06
393.401	4.13542e-06
393.6	4.44904e-06
393.801	4.74523e-06
394	5.02209e-06
394.2	5.27907e-06
394.401	5.51211e-06
394.6	5.72156e-06
394.8	5.92661e-06
395.001	6.10338e-06
395.2	6.25279e-06
395.401	6.40017e-06
395.599	6.54835e-06
395.8	6.66088e-06
396	6.7515e-06
396.199	6.82463e-06
396.399	6.88463e-06
396.601	6.93044e-06
396.8	6.96886e-06
397	6.99578e-06
397.199	7.01842e-06
397.4	7.03251e-06
397.601	7.04627e-06
397.8	7.05433e-06
397.999	7.05902e-06
398.201	7.06139e-06
398.4	7.06325e-06
398.601	7.0646e-06
398.799	7.06447e-06
399	7.06436e-06
399.2	7.0643e-06
399.401	7.06513e-06
399.601	7.06349e-06
[truncated: 980 more rows]

## Sheet: Fig. 3c
Time	Current
0	5e-11
0.201	3e-10
0.4	3.5e-10
0.601	8.5e-10
0.8	1.44e-09
1.001	4.7e-10
1.201	1.91e-09
1.401	5e-11
1.6	4e-11
1.801	9.5e-10
2.001	4.7e-10
2.2	1.53e-09
2.401	2.71e-09
2.6	3.91e-09
2.801	2.14e-09
3	3.64e-09
3.2	4.22e-09
3.4	4.2e-09
3.601	4.57e-09
3.801	4.64e-09
4.001	5.81e-09
4.201	5.95e-09
4.401	6.14e-09
4.601	6.81e-09
4.8	7.37e-09
5.001	7.63e-09
5.2	7.59e-09
5.4	8.28e-09
5.6	8.29e-09
5.801	8.51e-09
6.001	8.52e-09
6.2	7.54e-09
6.401	8.48e-09
6.601	1.013e-08
6.801	1.043e-08
7.001	1.003e-08
7.201	1.038e-08
7.4	9.39e-09
7.6	9e-09
7.801	9.89e-09
8.001	1.025e-08
8.2	1.025e-08
8.401	1.077e-08
8.6	1.085e-08
8.801	1.031e-08
9.001	1.187e-08
9.2	1.288e-08
9.401	1.276e-08
9.6	1.098e-08
9.8	1.301e-08
10.001	1.27e-08
10.201	1.233e-08
10.4	1.342e-08
10.6	1.338e-08
10.801	1.431e-08
11.001	1.471e-08
11.2	1.555e-08
11.4	1.516e-08
11.6	1.496e-08
11.8	1.552e-08
12	1.698e-08
12.201	1.752e-08
12.401	1.779e-08
12.599	1.795e-08
12.801	1.793e-08
13	1.895e-08
13.201	1.965e-08
13.401	2.034e-08
13.6	1.999e-08
13.801	2.125e-08
14.001	2.08e-08
14.2	1.941e-08
14.401	2.042e-08
14.601	2.158e-08
14.8	2.12e-08
15.001	2.184e-08
15.201	2.28e-08
15.4	2.445e-08
15.6	2.48e-08
15.801	2.432e-08
16.001	2.491e-08
16.201	2.515e-08
16.4	2.534e-08
16.601	2.607e-08
16.8	2.608e-08
17.001	2.641e-08
17.201	2.589e-08
17.401	2.693e-08
17.6	2.66e-08
17.801	2.672e-08
17.999	2.716e-08
18.201	2.779e-08
18.401	2.7486e-07
18.6	4.1502e-07
18.801	5.1399e-07
19	5.9359e-07
19.201	6.6514e-07
19.4	7.3041e-07
19.601	7.9407e-07
19.801	8.5554e-07
20.001	9.167e-07
20.201	9.7507e-07
20.401	1.03745e-06
20.601	1.09982e-06
20.799	1.16183e-06
21.001	1.22256e-06
21.2	1.28383e-06
21.401	1.3474e-06
21.601	1.40768e-06
21.801	1.46835e-06
22.001	1.52924e-06
22.2	1.58911e-06
22.4	1.64979e-06
22.6	1.7065e-06
22.801	1.76194e-06
23.001	1.81761e-06
23.201	1.8717e-06
23.401	1.92485e-06
23.601	1.975e-06
23.801	2.02537e-06
24.001	2.07441e-06
24.2	2.12109e-06
24.4	2.16588e-06
24.6	2.20915e-06
24.801	2.25055e-06
25	2.29137e-06
25.201	2.33001e-06
25.4	2.36701e-06
25.6	2.403e-06
25.801	2.43723e-06
26.001	2.47065e-06
26.2	2.50165e-06
26.401	2.53056e-06
26.6	2.55993e-06
26.8	2.58776e-06
27	2.61455e-06
27.2	2.64038e-06
27.399	2.66431e-06
27.6	2.6875e-06
27.8	2.70991e-06
28	2.73059e-06
28.2	2.75186e-06
28.401	2.77155e-06
28.601	2.78955e-06
28.8	2.8076e-06
29.001	2.82396e-06
29.2	2.8391e-06
29.4	2.85438e-06
29.601	2.8692e-06
29.8	2.88311e-06
30	2.8959e-06
30.201	2.90719e-06
30.4	2.9191e-06
30.601	2.93081e-06
30.801	2.94105e-06
31.001	2.94918e-06
31.2	2.95914e-06
31.401	2.96774e-06
31.601	2.97663e-06
31.8	2.98399e-06
32.001	2.99278e-06
32.201	2.99861e-06
32.401	3.00758e-06
32.6	3.01207e-06
32.8	3.01852e-06
33.001	3.02551e-06
33.2	3.03061e-06
33.401	3.03468e-06
33.601	3.03971e-06
33.801	3.04472e-06
33.999	3.04766e-06
34.2	3.05177e-06
34.4	3.05556e-06
34.6	3.05941e-06
34.801	3.06164e-06
35	3.06509e-06
35.201	3.06578e-06
35.4	3.06797e-06
35.601	3.06939e-06
35.8	3.0729e-06
36.001	3.07396e-06
36.201	3.07592e-06
36.4	3.07806e-06
36.601	3.07927e-06
36.801	3.08096e-06
37	3.08231e-06
37.2	3.08216e-06
37.401	3.08209e-06
37.6	3.0836e-06
37.8	3.08413e-06
38.001	3.08481e-06
38.201	3.085e-06
38.4	3.0868e-06
38.601	3.08728e-06
38.8	3.08637e-06
39.001	3.08671e-06
39.2	3.08576e-06
39.401	3.08662e-06
39.6	3.08629e-06
39.8	3.08597e-06
40.001	3.08437e-06
40.201	3.08352e-06
40.4	3.0837e-06
40.6	3.08346e-06
40.801	3.08378e-06
41.001	3.08228e-06
41.201	3.0824e-06
41.401	3.08129e-06
41.6	3.07893e-06
41.801	3.07883e-06
42	3.07718e-06
42.201	3.0769e-06
42.401	3.07541e-06
42.6	3.07431e-06
42.8	3.07306e-06
43.001	3.07191e-06
43.2	3.07199e-06
43.4	3.07127e-06
43.601	3.07061e-06
43.801	3.06882e-06
44.001	3.06837e-06
44.201	3.06826e-06
44.4	3.06791e-06
44.6	3.06633e-06
44.8	3.06602e-06
45.001	3.06547e-06
45.201	3.06472e-06
45.4	3.06373e-06
45.6	3.06217e-06
45.801	3.06172e-06
46	3.06065e-06
46.201	3.05991e-06
46.4	3.05978e-06
46.6	3.05883e-06
46.8	3.05715e-06
47.001	3.05783e-06
47.201	3.05609e-06
47.401	3.05516e-06
47.601	3.05544e-06
47.8	3.05451e-06
48.001	3.05391e-06
48.201	3.05439e-06
48.401	3.05348e-06
48.6	3.05208e-06
48.8	3.07089e-06
49.001	3.07873e-06
49.2	3.08863e-06
49.4	3.12554e-06
49.601	3.1504e-06
49.801	3.16617e-06
50.001	3.21066e-06
50.2	3.24768e-06
50.4	3.27609e-06
50.6	3.31033e-06
50.801	3.36667e-06
51	3.4049e-06
51.2	3.4483e-06
51.401	3.50375e-06
51.601	3.54746e-06
51.8	3.57923e-06
52	3.61428e-06
52.2	3.641e-06
52.401	3.66816e-06
52.601	3.69263e-06
52.801	3.7175e-06
52.999	3.73795e-06
53.201	3.75776e-06
53.401	3.77417e-06
53.601	3.79238e-06
53.801	3.80751e-06
54	3.82301e-06
54.201	3.83724e-06
54.401	3.84755e-06
54.601	3.8603e-06
54.801	3.87167e-06
55	3.88099e-06
55.2	3.88527e-06
55.4	3.89458e-06
55.6	3.89997e-06
55.801	3.90907e-06
56.001	3.91355e-06
56.201	3.92127e-06
56.401	3.92439e-06
56.601	3.92975e-06
56.8	3.93488e-06
57.001	3.93795e-06
57.201	3.94268e-06
57.401	3.94419e-06
57.6	3.94633e-06
57.8	3.94982e-06
58.001	3.95323e-06
58.2	3.95428e-06
58.4	3.95603e-06
58.6	3.95639e-06
58.801	3.95841e-06
59.001	3.95898e-06
59.201	3.96054e-06
59.4	3.96243e-06
59.6	3.96254e-06
59.801	3.96547e-06
60.001	3.96454e-06
60.2	3.96874e-06
60.401	3.96902e-06
60.601	3.97186e-06
60.8	3.97374e-06
61	3.97486e-06
61.2	3.97333e-06
61.4	3.97641e-06
61.599	3.97875e-06
61.801	3.97868e-06
62	3.9786e-06
62.2	3.979e-06
62.4	3.98119e-06
62.601	3.98188e-06
62.8	3.98305e-06
62.999	3.98007e-06
63.2	3.98329e-06
63.4	3.98676e-06
63.601	3.98768e-06
63.801	3.98801e-06
64.001	3.98783e-06
64.2	3.98739e-06
64.4	3.98863e-06
64.601	3.98955e-06
64.801	3.99008e-06
65	3.99109e-06
65.201	3.99214e-06
65.4	3.9934e-06
65.6	3.99412e-06
65.801	3.9947e-06
66.001	3.99304e-06
66.2	3.99572e-06
66.401	3.99341e-06
66.601	3.99324e-06
66.801	3.99318e-06
67.001	3.99516e-06
67.2	3.99687e-06
67.4	3.99744e-06
67.6	3.99851e-06
67.8	3.99723e-06
68	3.99584e-06
68.2	3.99933e-06
68.4	3.99817e-06
68.6	3.99624e-06
68.801	3.9979e-06
69	3.99952e-06
69.2	3.99878e-06
69.401	3.99876e-06
69.6	4.00161e-06
69.799	4.00275e-06
70	4.0045e-06
70.201	4.00343e-06
70.401	4.00554e-06
70.6	4.00278e-06
70.801	4.0052e-06
71.001	4.00412e-06
71.199	4.00435e-06
71.4	4.00565e-06
71.6	4.00682e-06
71.8	4.00747e-06
72	4.00758e-06
72.201	4.00971e-06
72.401	4.00735e-06
72.6	4.00747e-06
72.801	4.00827e-06
73	4.01005e-06
73.201	4.00882e-06
73.401	4.01009e-06
73.6	4.01006e-06
73.8	4.01257e-06
74	4.01251e-06
74.201	4.01381e-06
74.401	4.01379e-06
74.6	4.0161e-06
74.8	4.0154e-06
75.001	4.01474e-06
75.201	4.01424e-06
75.399	4.01477e-06
75.601	4.01454e-06
75.8	4.01379e-06
76.001	4.01605e-06
76.201	4.01773e-06
76.401	4.01697e-06
76.6	4.01846e-06
76.801	4.01956e-06
77	4.02065e-06
77.2	4.02248e-06
77.401	4.02189e-06
77.601	4.02203e-06
77.799	4.02396e-06
78	4.0233e-06
78.2	4.02272e-06
78.401	4.02494e-06
78.6	4.04455e-06
78.8	4.0563e-06
79.001	4.06301e-06
79.2	4.08796e-06
79.4	4.12931e-06
79.601	4.15032e-06
79.8	4.17517e-06
80	4.22805e-06
80.2	4.26469e-06
80.4	4.2921e-06
80.6	4.35178e-06
80.8	4.39759e-06
81	4.4361e-06
81.201	4.4773e-06
81.4	4.53839e-06
81.6	4.58202e-06
81.8	4.61927e-06
82	4.65141e-06
82.201	4.67909e-06
82.401	4.70521e-06
82.599	4.72739e-06
82.8	4.7471e-06
83	4.7657e-06
83.199	4.78276e-06
83.4	4.79777e-06
83.6	4.81191e-06
83.8	4.82537e-06
84	4.83632e-06
84.2	4.8462e-06
84.4	4.85508e-06
84.601	4.8627e-06
84.801	4.86824e-06
85.001	4.87515e-06
85.2	4.88003e-06
85.401	4.88429e-06
85.599	4.88935e-06
85.8	4.89216e-06
86.001	4.89837e-06
86.2	4.89977e-06
86.4	4.90337e-06
86.6	4.90516e-06
86.8	4.90684e-06
86.999	4.90935e-06
87.2	4.91133e-06
87.4	4.9124e-06
87.6	4.91276e-06
87.801	4.91364e-06
88.001	4.91449e-06
88.2	4.91774e-06
88.4	4.91878e-06
88.601	4.92044e-06
88.8	4.91897e-06
89	4.92063e-06
89.2	4.92129e-06
89.4	4.92168e-06
89.601	4.92359e-06
89.801	4.92526e-06
90.001	4.92695e-06
90.2	4.92862e-06
90.4	4.92846e-06
90.601	4.93002e-06
90.801	4.93265e-06
91	4.93367e-06
91.2	4.93414e-06
91.401	4.93415e-06
91.601	4.93518e-06
91.8	4.93655e-06
92.001	4.93723e-06
92.2	4.93846e-06
92.4	4.93984e-06
92.6	4.94109e-06
92.801	4.94245e-06
93.001	4.94408e-06
93.2	4.94649e-06
93.4	4.9471e-06
93.601	4.94738e-06
93.8	4.95063e-06
94	4.95077e-06
94.2	4.95037e-06
94.4	4.95162e-06
94.6	4.952e-06
94.8	4.95289e-06
95.001	4.95487e-06
95.2	4.95689e-06
95.4	4.95785e-06
95.6	4.95784e-06
95.8	4.95961e-06
96.001	4.95944e-06
96.201	4.95937e-06
96.401	4.95837e-06
96.601	4.95969e-06
96.8	4.95952e-06
97	4.96036e-06
97.201	4.96088e-06
97.401	4.95963e-06
97.6	4.96166e-06
97.801	4.96144e-06
98.001	4.96157e-06
98.201	4.96238e-06
98.4	4.96044e-06
98.601	4.96112e-06
98.8	4.95991e-06
99.001	4.96102e-06
99.2	4.96098e-06
99.401	4.9641e-06
99.601	4.96161e-06
99.801	4.96338e-06
100	4.96381e-06
100.201	4.96463e-06
100.4	4.96485e-06
100.601	4.9642e-06
100.801	4.96586e-06
101.001	4.96669e-06
101.2	4.96671e-06
101.4	4.96749e-06
101.6	4.96711e-06
101.8	4.9677e-06
102	4.96943e-06
102.2	4.96858e-06
102.4	4.97019e-06
102.6	4.9708e-06
102.801	4.97163e-06
103.001	4.97166e-06
103.201	4.97217e-06
103.4	4.97291e-06
103.6	4.97206e-06
103.8	4.97205e-06
104	4.97422e-06
104.2	4.97544e-06
104.4	4.9767e-06
104.601	4.97697e-06
104.8	4.97803e-06
105	4.97821e-06
105.2	4.97769e-06
105.401	4.98043e-06
105.6	4.98091e-06
105.8	4.98157e-06
106	4.9797e-06
106.2	4.98094e-06
106.4	4.98115e-06
106.601	4.98166e-06
106.8	4.98245e-06
107.001	4.98261e-06
107.201	4.98197e-06
107.401	4.98474e-06
107.6	4.98354e-06
107.801	4.98463e-06
108.001	4.98565e-06
108.201	4.98766e-06
108.4	4.98811e-06
108.601	4.99121e-06
108.8	5.02807e-06
109.001	5.0532e-06
109.201	5.06848e-06
109.4	5.11955e-06
109.6	5.1539e-06
109.8	5.18124e-06
110	5.23844e-06
110.201	5.28238e-06
110.4	5.31546e-06
110.601	5.37712e-06
110.8	5.42839e-06
111.001	5.46548e-06
111.201	5.53516e-06
111.401	5.58853e-06
111.601	5.63124e-06
111.801	5.66913e-06
112	5.70082e-06
112.2	5.72975e-06
112.401	5.75596e-06
112.6	5.77867e-06
112.8	5.79897e-06
113.001	5.8177e-06
113.201	5.83423e-06
113.4	5.84825e-06
113.6	5.86116e-06
113.801	5.87159e-06
114	5.88167e-06
114.201	5.89006e-06
114.4	5.89632e-06
114.601	5.9036e-06
114.801	5.90902e-06
115	5.9137e-06
115.2	5.91753e-06
115.401	5.92053e-06
115.6	5.92281e-06
115.801	5.92524e-06
116	5.9293e-06
116.201	5.93222e-06
116.401	5.93438e-06
116.601	5.93702e-06
116.8	5.93876e-06
117	5.93953e-06
117.201	5.94177e-06
117.401	5.94262e-06
117.601	5.9462e-06
117.801	5.94772e-06
118.001	5.94822e-06
118.201	5.95065e-06
118.4	5.95278e-06
118.601	5.95421e-06
118.801	5.95625e-06
119	5.95627e-06
119.201	5.95739e-06
119.401	5.95923e-06
119.6	5.96092e-06
119.8	5.96308e-06
120	5.96303e-06
120.2	5.96523e-06
120.401	5.96553e-06
120.601	5.96614e-06
120.8	5.9665e-06
121.001	5.96823e-06
121.201	5.96993e-06
121.401	5.97136e-06
121.6	5.97178e-06
121.8	5.97255e-06
122.001	5.9732e-06
122.201	5.97391e-06
122.401	5.97575e-06
122.601	5.97669e-06
122.801	5.97714e-06
123.001	5.9788e-06
123.201	5.98155e-06
123.401	5.98165e-06
123.6	5.98433e-06
123.801	5.98417e-06
124.001	5.98589e-06
124.201	5.98733e-06
124.401	5.98898e-06
124.601	5.99121e-06
124.801	5.99188e-06
125.001	5.9925e-06
125.2	5.99363e-06
125.401	5.99363e-06
125.601	5.99411e-06
125.801	5.99688e-06
126.001	5.99815e-06
126.2	5.99859e-06
126.4	5.99757e-06
126.601	5.99913e-06
126.801	5.99992e-06
127.001	6.00044e-06
127.201	6.00147e-06
127.401	6.00229e-06
127.6	6.00171e-06
127.801	6.00423e-06
128.001	6.00511e-06
128.2	6.00487e-06
128.401	6.00599e-06
128.601	6.00682e-06
128.8	6.00771e-06
129	6.01028e-06
129.201	6.01195e-06
129.401	6.01247e-06
129.601	6.01379e-06
129.801	6.01433e-06
130.001	6.01409e-06
130.2	6.01553e-06
130.4	6.01501e-06
130.601	6.01712e-06
130.8	6.01893e-06
131.001	6.01819e-06
131.201	6.0184e-06
131.401	6.01835e-06
131.601	6.01989e-06
131.801	6.02012e-06
132.001	6.02058e-06
132.201	6.0213e-06
132.401	6.0228e-06
132.601	6.02334e-06
132.801	6.02469e-06
133	6.02475e-06
133.2	6.02558e-06
133.401	6.02612e-06
133.601	6.02696e-06
133.801	6.02721e-06
134.001	6.02864e-06
134.201	6.02824e-06
134.4	6.03044e-06
134.601	6.03037e-06
134.8	6.03148e-06
135.001	6.03195e-06
135.201	6.03131e-06
135.4	6.03293e-06
135.601	6.03513e-06
135.801	6.03525e-06
136.001	6.03533e-06
136.201	6.03632e-06
136.401	6.03797e-06
136.601	6.03682e-06
136.801	6.03833e-06
137.001	6.03862e-06
137.201	6.03877e-06
137.401	6.03979e-06
137.601	6.04017e-06
137.801	6.04147e-06
138.001	6.04213e-06
138.201	6.04156e-06
138.401	6.04339e-06
138.6	6.0488e-06
138.801	6.07237e-06
139.001	6.08216e-06
139.2	6.09665e-06
139.4	6.1396e-06
139.601	6.16921e-06
139.801	6.2007e-06
140.001	6.25577e-06
140.2	6.29597e-06
140.4	6.33585e-06
140.601	6.39923e-06
140.801	6.44354e-06
141.001	6.4892e-06
141.201	6.55761e-06
141.401	6.60636e-06
141.6	6.64273e-06
141.801	6.67603e-06
142.001	6.70385e-06
142.2	6.72691e-06
142.401	6.74781e-06
142.601	6.76427e-06
142.799	6.78055e-06
143.001	6.79385e-06
143.201	6.80346e-06
143.4	6.81113e-06
143.601	6.81894e-06
143.801	6.82509e-06
144.001	6.83281e-06
144.201	6.83767e-06
144.401	6.8413e-06
144.6	6.84663e-06
144.801	6.84996e-06
145.001	6.85361e-06
145.201	6.85664e-06
145.4	6.85922e-06
145.6	6.86281e-06
145.801	6.86498e-06
146.001	6.86682e-06
146.2	6.86924e-06
146.4	6.87217e-06
146.601	6.87503e-06
146.801	6.87832e-06
147.001	6.8816e-06
147.201	6.88357e-06
147.401	6.88558e-06
147.601	6.88681e-06
147.801	6.8898e-06
148.001	6.89248e-06
148.2	6.89378e-06
148.4	6.89558e-06
148.601	6.89795e-06
148.801	6.89896e-06
149.001	6.90102e-06
149.201	6.90076e-06
149.401	6.90245e-06
149.601	6.89945e-06
149.8	6.89473e-06
150.001	6.88883e-06
150.2	6.88851e-06
150.401	6.88922e-06
150.6	6.89104e-06
150.801	6.89171e-06
151.001	6.89208e-06
151.2	6.89323e-06
151.401	6.8932e-06
151.601	6.89428e-06
151.801	6.89513e-06
152.001	6.89754e-06
152.201	6.89679e-06
152.401	6.89842e-06
152.6	6.89978e-06
152.801	6.90069e-06
153.001	6.90274e-06
153.201	6.90439e-06
153.401	6.9044e-06
153.6	6.9064e-06
153.801	6.90683e-06
154.001	6.90885e-06
154.201	6.90954e-06
154.401	6.91173e-06
154.601	6.91297e-06
154.801	6.913e-06
155.001	6.91477e-06
155.201	6.9149e-06
155.401	6.9155e-06
155.601	6.91639e-06
155.8	6.91629e-06
156.001	6.91601e-06
156.201	6.91684e-06
156.4	6.91896e-06
156.601	6.92025e-06
156.801	6.9203e-06
157.001	6.92079e-06
157.201	6.9205e-06
157.401	6.92205e-06
157.601	6.92291e-06
157.801	6.92597e-06
158.001	6.92606e-06
158.201	6.92555e-06
158.401	6.92695e-06
158.601	6.92693e-06
158.8	6.92763e-06
159.001	6.9278e-06
159.2	6.92875e-06
159.4	6.93167e-06
159.601	6.93099e-06
159.801	6.9326e-06
160.001	6.93436e-06
160.201	6.93451e-06
160.401	6.93498e-06
160.601	6.93604e-06
160.801	6.93758e-06
161	6.93926e-06
161.201	6.93906e-06
161.401	6.94082e-06
161.601	6.9424e-06
161.801	6.94281e-06
162.001	6.94498e-06
162.201	6.94626e-06
162.401	6.94803e-06
162.601	6.94871e-06
162.801	6.94947e-06
163.001	6.95058e-06
163.2	6.95195e-06
163.401	6.95192e-06
163.6	6.9508e-06
163.801	6.95157e-06
164.001	6.95146e-06
164.201	6.95328e-06
164.401	6.95475e-06
164.6	6.95626e-06
164.801	6.95668e-06
165	6.95802e-06
165.2	6.95893e-06
165.401	6.95898e-06
165.601	6.96079e-06
165.801	6.96282e-06
166	6.96213e-06
166.201	6.96156e-06
166.401	6.96263e-06
166.601	6.96352e-06
166.8	6.96428e-06
167	6.96574e-06
167.201	6.96722e-06
167.401	6.96833e-06
167.601	6.96825e-06
167.801	6.96869e-06
168	6.96959e-06
168.201	6.97e-06
168.401	6.97008e-06
168.601	6.97036e-06
168.8	6.99328e-06
169.001	7.031e-06
169.201	7.05212e-06
169.401	7.09115e-06
169.601	7.14373e-06
169.801	7.17603e-06
170.001	7.22511e-06
170.201	7.28655e-06
170.401	7.32587e-06
170.6	7.39897e-06
170.801	7.45829e-06
171	7.50266e-06
171.2	7.58476e-06
171.401	7.64446e-06
171.6	7.68777e-06
171.8	7.7231e-06
172	7.75332e-06
172.201	7.77919e-06
172.401	7.79996e-06
172.6	7.81658e-06
172.801	7.83074e-06
173.001	7.84215e-06
173.201	7.85121e-06
173.401	7.86019e-06
173.6	7.86591e-06
173.801	7.87075e-06
174	7.87508e-06
174.201	7.87749e-06
174.4	7.88048e-06
174.601	7.88447e-06
174.801	7.88736e-06
175.001	7.88995e-06
175.201	7.89262e-06
175.4	7.89514e-06
175.601	7.8997e-06
175.801	7.90311e-06
176.001	7.90773e-06
176.2	7.90946e-06
176.401	7.91247e-06
176.6	7.91528e-06
176.8	7.91691e-06
177	7.9198e-06
177.2	7.92177e-06
177.401	7.92283e-06
177.601	7.92484e-06
177.801	7.92748e-06
178.001	7.93104e-06
178.201	7.93054e-06
178.401	7.93289e-06
178.601	7.93335e-06
178.801	7.93569e-06
179.001	7.9359e-06
179.201	7.93573e-06
179.4	7.93556e-06
179.601	7.93629e-06
179.8	7.93707e-06
180.001	7.93615e-06
180.201	7.93582e-06
180.401	7.93772e-06
180.601	7.93821e-06
180.8	7.9396e-06
181.001	7.94154e-06
181.201	7.94202e-06
181.401	7.94371e-06
181.601	7.94572e-06
181.801	7.94536e-06
182	7.94672e-06
182.201	7.94765e-06
182.401	7.94895e-06
182.6	7.94894e-06
182.801	7.94892e-06
183.001	7.95013e-06
183.201	7.94958e-06
183.4	7.94953e-06
183.6	7.95103e-06
183.801	7.95181e-06
184	7.95413e-06
184.201	7.95441e-06
184.401	7.95457e-06
184.6	7.95557e-06
184.801	7.95786e-06
185.001	7.95928e-06
185.2	7.96106e-06
185.401	7.96293e-06
185.601	7.96359e-06
185.801	7.96102e-06
186	7.96209e-06
186.201	7.96308e-06
186.401	7.96468e-06
186.601	7.96791e-06
186.801	7.97131e-06
187.001	7.97343e-06
187.201	7.977e-06
187.401	7.97985e-06
187.601	7.98208e-06
187.801	7.98424e-06
188	7.9845e-06
188.2	7.98563e-06
188.401	7.98628e-06
188.601	7.98835e-06
188.801	7.99017e-06
189.001	7.98997e-06
189.2	7.99223e-06
189.401	7.99456e-06
189.601	7.99488e-06
189.801	7.99639e-06
190.001	7.99736e-06
190.201	7.99723e-06
190.399	8.00025e-06
190.601	7.99944e-06
190.8	8.00067e-06
191.001	8.00382e-06
191.201	8.00449e-06
191.4	8.00415e-06
191.6	8.00547e-06
191.801	8.00843e-06
192.001	8.00847e-06
192.201	8.00882e-06
192.401	8.01017e-06
192.601	8.00995e-06
192.801	8.01137e-06
193	8.01348e-06
193.201	8.01357e-06
193.401	8.01377e-06
193.601	8.01433e-06
193.8	8.01453e-06
194.001	8.01508e-06
194.2	8.01611e-06
194.401	8.01769e-06
194.6	8.01923e-06
194.801	8.01983e-06
195.001	8.02051e-06
195.2	8.02131e-06
195.4	8.0224e-06
195.601	8.02053e-06
195.801	8.02208e-06
196	8.02484e-06
196.2	8.02639e-06
196.4	8.02703e-06
196.601	8.02739e-06
196.801	8.02937e-06
197.001	8.03055e-06
197.201	8.03202e-06
197.401	8.03244e-06
197.601	8.03416e-06
197.8	8.03545e-06
198.001	8.0358e-06
198.201	8.03507e-06
198.401	8.03601e-06
198.6	8.03734e-06
198.801	8.01573e-06
199.001	7.9989e-06
199.201	7.9888e-06
199.401	7.96127e-06
199.601	7.93909e-06
199.801	7.92329e-06
200	7.8938e-06
200.201	7.86529e-06
200.401	7.84443e-06
200.601	7.82833e-06
200.801	7.77218e-06
201.001	7.73372e-06
201.2	7.70599e-06
201.4	7.65079e-06
201.601	7.59933e-06
201.801	7.56329e-06
202	7.53588e-06
202.201	7.51287e-06
202.401	7.49529e-06
202.601	7.48145e-06
202.799	7.46962e-06
203.001	7.46046e-06
203.2	7.45165e-06
203.401	7.44447e-06
203.601	7.43995e-06
203.801	7.43731e-06
204.001	7.43476e-06
204.2	7.43389e-06
204.4	7.4318e-06
204.6	7.4296e-06
204.8	7.42902e-06
205.001	7.42736e-06
205.2	7.42703e-06
205.4	7.427e-06
205.601	7.42654e-06
205.801	7.42694e-06
206	7.42725e-06
206.201	7.42702e-06
206.4	7.42763e-06
206.601	7.42732e-06
206.801	7.42727e-06
207	7.42743e-06
207.201	7.42821e-06
207.4	7.42959e-06
207.601	7.42931e-06
207.801	7.42886e-06
208.001	7.42873e-06
208.201	7.42873e-06
208.401	7.42942e-06
208.601	7.4272e-06
208.801	7.42691e-06
209.001	7.42785e-06
209.201	7.42761e-06
209.401	7.42798e-06
209.6	7.42768e-06
209.801	7.42898e-06
210.001	7.42865e-06
210.2	7.42985e-06
210.401	7.4295e-06
210.601	7.43011e-06
210.8	7.43156e-06
211	7.43063e-06
211.201	7.4313e-06
211.4	7.43244e-06
211.601	7.43404e-06
211.8	7.43616e-06
212	7.43564e-06
212.2	7.4374e-06
212.401	7.43764e-06
212.601	7.4375e-06
212.801	7.43788e-06
213.001	7.43891e-06
213.201	7.43979e-06
213.401	7.441e-06
213.601	7.44106e-06
213.801	7.44154e-06
214	7.44238e-06
214.2	7.44326e-06
214.4	7.44267e-06
214.601	7.44591e-06
214.801	7.44614e-06
215.001	7.44818e-06
215.201	7.44836e-06
215.401	7.44915e-06
215.6	7.44963e-06
215.8	7.45123e-06
216	7.45227e-06
216.2	7.45205e-06
216.4	7.45287e-06
216.601	7.45237e-06
216.801	7.45227e-06
217	7.45266e-06
217.201	7.45268e-06
217.401	7.45255e-06
217.601	7.45266e-06
217.8	7.45396e-06
218.001	7.45462e-06
218.2	7.45398e-06
218.401	7.45534e-06
218.601	7.45461e-06
218.801	7.45537e-06
219.001	7.4551e-06
219.201	7.45692e-06
219.4	7.45656e-06
219.6	7.45697e-06
219.8	7.45804e-06
220	7.45889e-06
220.2	7.45937e-06
220.4	7.45843e-06
220.6	7.45721e-06
220.801	7.4563e-06
221.001	7.45661e-06
221.2	7.45635e-06
221.401	7.45611e-06
221.601	7.45756e-06
221.801	7.45758e-06
222.001	7.45766e-06
222.2	7.45725e-06
222.401	7.4574e-06
222.6	7.45731e-06
222.801	7.45779e-06
223.001	7.45821e-06
223.2	7.45912e-06
223.4	7.45956e-06
223.6	7.45889e-06
223.801	7.45932e-06
224.001	7.46095e-06
224.201	7.46024e-06
224.401	7.45945e-06
224.6	7.4599e-06
224.801	7.46027e-06
225.001	7.4588e-06
225.2	7.45859e-06
225.4	7.45988e-06
225.6	7.46049e-06
225.801	7.45953e-06
226.001	7.45857e-06
226.201	7.45996e-06
226.401	7.45964e-06
226.601	7.46e-06
226.8	7.4589e-06
227	7.45914e-06
227.2	7.46102e-06
227.401	7.46047e-06
227.6	7.46186e-06
227.801	7.46109e-06
228.001	7.46132e-06
228.201	7.46291e-06
228.4	7.462e-06
228.601	7.46133e-06
228.8	7.44357e-06
229.001	7.42848e-06
229.2	7.41739e-06
229.4	7.391e-06
229.601	7.37005e-06
229.801	7.35432e-06
230.001	7.30773e-06
230.2	7.26663e-06
230.401	7.23893e-06
230.6	7.19275e-06
230.8	7.16093e-06
231.001	7.13126e-06
231.201	7.07177e-06
231.4	7.03006e-06
231.6	6.9982e-06
231.8	6.97311e-06
232	6.95179e-06
232.201	6.93447e-06
232.401	6.92024e-06
232.601	6.90642e-06
232.8	6.89791e-06
233.001	6.8884e-06
233.201	6.88183e-06
233.4	6.87526e-06
233.601	6.86952e-06
233.801	6.86538e-06
234.001	6.86038e-06
234.2	6.85805e-06
234.401	6.85531e-06
234.6	6.85381e-06
234.8	6.85246e-06
235.001	6.85121e-06
235.201	6.85088e-06
235.401	6.8503e-06
235.601	6.84919e-06
235.801	6.84879e-06
236	6.84848e-06
236.201	6.84777e-06
236.401	6.84802e-06
236.6	6.84887e-06
236.801	6.84789e-06
237.001	6.84632e-06
237.201	6.84469e-06
237.401	6.84616e-06
237.601	6.84495e-06
237.801	6.8459e-06
238.001	6.84619e-06
238.201	6.84576e-06
238.4	6.84559e-06
238.601	6.84591e-06
238.801	6.8454e-06
239.001	6.84544e-06
239.2	6.84466e-06
239.401	6.84481e-06
239.601	6.84501e-06
239.801	6.84514e-06
240	6.8454e-06
240.2	6.84482e-06
240.401	6.84564e-06
240.6	6.84608e-06
240.801	6.84712e-06
241.001	6.8478e-06
241.201	6.84639e-06
241.4	6.8483e-06
241.6	6.84735e-06
241.801	6.84642e-06
242	6.84676e-06
242.201	6.84656e-06
242.401	6.8476e-06
242.601	6.8468e-06
242.801	6.84747e-06
243.001	6.84591e-06
243.2	6.84732e-06
243.401	6.84738e-06
243.6	6.84737e-06
243.801	6.84696e-06
244.001	6.84715e-06
244.201	6.8482e-06
244.401	6.84791e-06
244.601	6.84659e-06
244.801	6.84654e-06
245.001	6.84692e-06
245.2	6.84728e-06
245.401	6.84689e-06
245.601	6.84684e-06
245.8	6.84661e-06
246	6.84644e-06
246.201	6.84518e-06
246.401	6.8448e-06
246.6	6.84504e-06
246.801	6.84526e-06
247.001	6.84545e-06
247.201	6.84547e-06
247.4	6.84591e-06
247.601	6.84471e-06
247.8	6.84501e-06
248	6.84479e-06
248.201	6.84423e-06
248.4	6.84357e-06
248.601	6.84339e-06
248.8	6.84459e-06
249.001	6.84369e-06
249.201	6.84545e-06
249.401	6.84525e-06
249.601	6.84583e-06
249.801	6.84392e-06
250.001	6.84525e-06
250.201	6.84684e-06
250.401	6.84724e-06
250.601	6.848e-06
250.8	6.84686e-06
251	6.84657e-06
251.201	6.84598e-06
251.4	6.84663e-06
251.601	6.84598e-06
251.8	6.84524e-06
252.001	6.84709e-06
252.2	6.84583e-06
252.401	6.84536e-06
252.601	6.84459e-06
252.801	6.845e-06
253	6.84548e-06
253.201	6.84402e-06
253.4	6.84427e-06
253.6	6.84344e-06
253.801	6.844e-06
254.001	6.84291e-06
254.201	6.84456e-06
254.4	6.84371e-06
254.6	6.84472e-06
254.801	6.8455e-06
255	6.84537e-06
255.201	6.84611e-06
255.4	6.84736e-06
255.601	6.84712e-06
255.801	6.84739e-06
256	6.84786e-06
256.201	6.8481e-06
256.401	6.84758e-06
256.601	6.84717e-06
256.8	6.84699e-06
257.001	6.84675e-06
257.201	6.84764e-06
257.401	6.84839e-06
257.601	6.84795e-06
257.801	6.84672e-06
258	6.8488e-06
258.201	6.84914e-06
258.4	6.8502e-06
258.601	6.83481e-06
258.801	6.81783e-06
259	6.80986e-06
259.201	6.79322e-06
259.401	6.76775e-06
259.6	6.74987e-06
259.801	6.73786e-06
260.001	6.70295e-06
260.201	6.6811e-06
260.4	6.66516e-06
260.601	6.63704e-06
260.801	6.58741e-06
261.001	6.55711e-06
261.201	6.53362e-06
261.401	6.48633e-06
261.6	6.43599e-06
261.801	6.40218e-06
262.001	6.37634e-06
262.201	6.35295e-06
262.4	6.33339e-06
262.601	6.31879e-06
262.8	6.307e-06
263.001	6.29414e-06
263.2	6.28574e-06
263.401	6.27576e-06
263.6	6.26819e-06
263.801	6.26133e-06
264.001	6.25609e-06
264.201	6.25242e-06
264.401	6.24843e-06
264.601	6.2461e-06
264.8	6.24403e-06
265	6.24194e-06
265.201	6.24057e-06
265.4	6.23964e-06
265.601	6.23837e-06
265.8	6.23646e-06
266.001	6.23503e-06
266.201	6.23379e-06
266.4	6.23347e-06
266.6	6.2326e-06
266.801	6.23254e-06
267.001	6.23112e-06
267.201	6.23178e-06
267.4	6.23154e-06
267.6	6.23097e-06
267.8	6.23071e-06
268	6.23052e-06
268.201	6.22935e-06
268.401	6.22902e-06
268.601	6.22948e-06
268.801	6.22952e-06
269.001	6.22898e-06
269.201	6.22949e-06
269.401	6.22857e-06
269.6	6.22774e-06
269.801	6.22721e-06
270	6.22889e-06
270.201	6.22869e-06
270.401	6.22977e-06
270.601	6.23189e-06
270.801	6.23252e-06
271.001	6.23159e-06
271.201	6.23184e-06
271.4	6.23218e-06
271.6	6.23172e-06
271.801	6.23436e-06
272.001	6.23286e-06
272.201	6.23437e-06
272.4	6.23278e-06
272.601	6.23219e-06
272.801	6.23363e-06
273	6.23326e-06
273.2	6.23264e-06
273.401	6.23235e-06
273.601	6.23232e-06
273.8	6.23069e-06
274	6.23079e-06
274.2	6.2308e-06
274.401	6.23141e-06
274.6	6.23129e-06
274.801	6.23207e-06
275.001	6.2314e-06
275.2	6.23106e-06
275.4	6.23111e-06
275.601	6.23154e-06
275.8	6.23374e-06
276.001	6.23117e-06
276.201	6.23139e-06
276.401	6.23177e-06
276.601	6.23142e-06
276.8	6.23081e-06
277	6.2301e-06
277.201	6.23045e-06
277.401	6.23153e-06
277.601	6.23064e-06
277.8	6.23059e-06
278.001	6.23131e-06
278.2	6.2315e-06
278.401	6.23251e-06
278.601	6.23195e-06
278.801	6.23293e-06
279	6.23244e-06
279.2	6.23363e-06
279.4	6.23358e-06
279.6	6.2335e-06
279.8	6.23326e-06
280.001	6.23267e-06
280.2	6.23318e-06
280.401	6.23283e-06
280.6	6.23299e-06
280.801	6.23254e-06
281.001	6.23436e-06
281.201	6.23437e-06
281.4	6.23328e-06
281.6	6.23306e-06
281.801	6.23413e-06
282	6.23527e-06
282.2	6.23566e-06
282.4	6.23627e-06
282.601	6.2367e-06
282.801	6.23625e-06
283.001	6.23605e-06
283.201	6.23649e-06
283.401	6.23571e-06
283.601	6.23568e-06
283.801	6.234e-06
284.001	6.23371e-06
284.2	6.23373e-06
284.401	6.23377e-06
284.6	6.2335e-06
284.801	6.2331e-06
285.001	6.23349e-06
285.2	6.23352e-06
285.4	6.23414e-06
285.6	6.23446e-06
285.801	6.23665e-06
286.001	6.23614e-06
286.201	6.23741e-06
286.401	6.23748e-06
286.601	6.23563e-06
286.8	6.23652e-06
287.001	6.2373e-06
287.201	6.23622e-06
287.401	6.23514e-06
287.601	6.23511e-06
287.8	6.23604e-06
288.001	6.23799e-06
288.201	6.23728e-06
288.4	6.24356e-06
288.6	6.24177e-06
288.801	6.22382e-06
289	6.21391e-06
289.201	6.20667e-06
289.401	6.18089e-06
289.601	6.16221e-06
289.8	6.1484e-06
290.001	6.13431e-06
290.201	6.0819e-06
290.401	6.05061e-06
290.601	6.02435e-06
290.8	5.99131e-06
291	5.93473e-06
291.201	5.90007e-06
291.401	5.87053e-06
291.601	5.81544e-06
291.8	5.76529e-06
292	5.7277e-06
292.201	5.69609e-06
292.4	5.67025e-06
292.601	5.64608e-06
292.8	5.62511e-06
293.001	5.60812e-06
293.201	5.59287e-06
293.4	5.57681e-06
293.6	5.5655e-06
293.801	5.5506e-06
294	5.54087e-06
294.2	5.53096e-06
294.401	5.52434e-06
294.6	5.51609e-06
294.8	5.51163e-06
295	5.50757e-06
295.2	5.50305e-06
295.4	5.49956e-06
295.601	5.49769e-06
295.801	5.4924e-06
296	5.48959e-06
296.2	5.48576e-06
296.401	5.48293e-06
296.6	5.48089e-06
296.801	5.47946e-06
297.001	5.47931e-06
297.201	5.47592e-06
297.4	5.47741e-06
297.6	5.47433e-06
297.801	5.4725e-06
298	5.47419e-06
298.201	5.4722e-06
298.4	5.47337e-06
298.6	5.47274e-06
298.801	5.47146e-06
299	5.47024e-06
299.201	5.471e-06
299.401	5.47265e-06
299.6	5.47217e-06
299.801	5.47144e-06
300.001	5.4721e-06
300.2	5.46982e-06
300.401	5.47216e-06
300.6	5.47332e-06
300.8	5.47267e-06
301.001	5.47391e-06
301.201	5.47666e-06
301.4	5.47546e-06
301.601	5.47834e-06
301.801	5.4792e-06
302.001	5.47859e-06
302.2	5.47803e-06
302.4	5.47919e-06
302.601	5.47962e-06
302.801	5.4807e-06
303	5.4811e-06
303.2	5.48342e-06
303.401	5.48348e-06
303.601	5.48462e-06
303.801	5.48559e-06
304.001	5.48732e-06
304.201	5.48749e-06
304.4	5.48895e-06
304.601	5.49054e-06
304.801	5.49098e-06
305	5.49133e-06
305.2	5.4913e-06
305.4	5.49144e-06
305.6	5.4898e-06
305.8	5.49212e-06
306	5.49038e-06
306.2	5.49071e-06
306.4	5.49057e-06
306.601	5.49029e-06
306.8	5.49162e-06
307	5.49082e-06
307.2	5.48872e-06
307.4	5.48997e-06
307.601	5.48876e-06
307.8	5.48979e-06
308	5.48882e-06
308.201	5.49105e-06
308.401	5.48993e-06
308.601	5.49176e-06
308.8	5.49187e-06
309.001	5.49063e-06
309.201	5.4918e-06
309.4	5.49212e-06
309.6	5.49224e-06
309.8	5.49121e-06
310.001	5.49379e-06
310.201	5.49225e-06
310.401	5.49305e-06
310.6	5.49367e-06
310.8	5.49346e-06
311.001	5.49334e-06
311.2	5.49428e-06
311.4	5.4937e-06
311.6	5.49429e-06
311.8	5.49414e-06
312.001	5.49452e-06
312.2	5.4956e-06
312.4	5.49702e-06
312.6	5.49557e-06
312.801	5.49565e-06
313	5.49686e-06
313.201	5.49682e-06
313.4	5.49745e-06
313.6	5.49596e-06
313.801	5.49693e-06
314	5.49459e-06
314.2	5.49579e-06
314.4	5.49674e-06
314.6	5.49667e-06
314.8	5.49652e-06
315	5.49534e-06
315.201	5.49338e-06
315.4	5.49234e-06
315.601	5.49239e-06
315.801	5.49302e-06
316	5.49372e-06
316.201	5.49346e-06
316.401	5.49329e-06
316.6	5.49163e-06
316.801	5.49209e-06
317.001	5.4903e-06
317.201	5.4918e-06
317.401	5.4919e-06
317.601	5.49253e-06
317.8	5.49013e-06
318.001	5.49131e-06
318.201	5.49075e-06
318.4	5.49274e-06
318.601	5.49244e-06
318.801	5.46989e-06
319.001	5.45776e-06
319.201	5.44935e-06
319.4	5.41872e-06
319.601	5.40314e-06
319.8	5.38971e-06
320.001	5.35543e-06
320.201	5.33357e-06
320.4	5.31862e-06
320.601	5.27488e-06
320.8	5.2338e-06
321.001	5.20437e-06
321.201	5.15872e-06
321.401	5.10562e-06
321.601	5.06678e-06
321.8	5.03339e-06
322	5.00585e-06
322.201	4.98153e-06
322.4	4.95977e-06
322.6	4.94098e-06
322.801	4.9252e-06
323.001	4.91073e-06
323.2	4.89841e-06
323.4	4.88665e-06
323.6	4.87562e-06
323.8	4.86586e-06
324	4.85871e-06
324.2	4.8517e-06
324.401	4.84467e-06
324.601	4.83796e-06
324.8	4.83322e-06
325.001	4.82955e-06
325.2	4.82666e-06
325.401	4.8233e-06
325.601	4.81981e-06
325.801	4.81715e-06
326	4.8155e-06
326.201	4.81298e-06
326.4	4.80965e-06
326.601	4.80412e-06
326.8	4.80319e-06
327.001	4.80292e-06
327.2	4.80251e-06
327.401	4.79893e-06
327.601	4.79885e-06
327.801	4.79965e-06
328	4.79789e-06
328.201	4.79757e-06
328.401	4.79771e-06
328.6	4.79749e-06
328.8	4.79466e-06
329	4.79481e-06
329.201	4.79565e-06
329.4	4.79443e-06
329.601	4.79481e-06
329.801	4.79091e-06
330.001	4.79093e-06
330.2	4.79204e-06
330.401	4.79032e-06
330.6	4.79013e-06
330.801	4.79004e-06
331	4.78995e-06
331.201	4.78771e-06
331.4	4.78745e-06
331.601	4.78685e-06
331.8	4.78723e-06
332	4.78676e-06
332.2	4.78725e-06
332.4	4.78484e-06
332.6	4.78424e-06
332.801	4.78272e-06
333.001	4.78446e-06
333.201	4.78475e-06
333.401	4.78458e-06
333.601	4.7853e-06
333.8	4.78454e-06
334	4.78486e-06
334.2	4.78352e-06
334.401	4.78474e-06
334.6	4.78304e-06
334.8	4.78233e-06
335	4.78214e-06
335.2	4.78147e-06
335.401	4.78165e-06
335.601	4.78227e-06
335.801	4.78245e-06
336	4.78101e-06
336.201	4.77953e-06
336.4	4.77836e-06
336.6	4.77829e-06
336.801	4.77872e-06
337.001	4.77936e-06
337.201	4.77713e-06
337.4	4.77791e-06
337.6	4.77768e-06
337.801	4.77679e-06
338.001	4.77455e-06
338.201	4.77458e-06
338.401	4.77499e-06
338.6	4.77391e-06
338.8	4.77318e-06
339.001	4.77414e-06
339.201	4.77209e-06
339.4	4.77443e-06
339.601	4.77262e-06
339.8	4.77296e-06
340.001	4.77293e-06
340.2	4.77331e-06
340.401	4.77174e-06
340.601	4.7699e-06
340.801	4.76862e-06
341.001	4.76882e-06
341.201	4.76924e-06
341.401	4.76904e-06
341.601	4.76977e-06
341.801	4.77097e-06
342	4.76913e-06
342.201	4.76953e-06
342.4	4.76877e-06
342.601	4.76882e-06
342.801	4.76908e-06
343.001	4.7674e-06
343.2	4.76833e-06
343.401	4.76595e-06
343.6	4.76561e-06
343.801	4.76376e-06
344	4.76525e-06
344.201	4.76342e-06
344.401	4.76313e-06
344.6	4.76304e-06
344.801	4.7633e-06
345	4.76342e-06
345.2	4.76325e-06
345.401	4.76342e-06
345.601	4.76099e-06
345.8	4.76284e-06
346.001	4.76367e-06
346.2	4.76215e-06
346.4	4.76517e-06
346.601	4.76344e-06
346.801	4.76364e-06
347	4.76364e-06
347.201	4.76421e-06
347.401	4.76332e-06
347.601	4.76165e-06
347.801	4.76259e-06
348.001	4.76068e-06
348.201	4.75998e-06
348.4	4.76081e-06
348.6	4.49699e-06
348.8	4.08476e-06
349.001	3.85121e-06
349.2	3.67548e-06
349.401	3.53021e-06
349.601	3.40531e-06
349.801	3.29563e-06
350	3.19656e-06
350.2	3.10581e-06
350.4	3.02322e-06
350.6	2.94695e-06
350.8	2.87617e-06
351	2.80998e-06
351.201	2.74828e-06
351.401	2.68976e-06
351.601	2.63487e-06
351.801	2.58256e-06
352	2.53401e-06
352.2	2.4863e-06
352.401	2.44182e-06
352.601	2.39965e-06
352.801	2.35825e-06
353.001	2.31923e-06
353.201	2.28035e-06
353.401	2.24325e-06
353.601	2.20842e-06
353.8	2.17483e-06
354.001	2.142e-06
354.2	2.11006e-06
354.4	2.07887e-06
354.601	2.04948e-06
354.8	2.02153e-06
355.001	1.99495e-06
355.2	1.96794e-06
355.401	1.94056e-06
355.6	1.91506e-06
355.801	1.89176e-06
356	1.86713e-06
356.201	1.84342e-06
356.401	1.81942e-06
356.601	1.79805e-06
356.8	1.7765e-06
357.001	1.75635e-06
357.201	1.73619e-06
357.4	1.71569e-06
357.6	1.69474e-06
357.8	1.67563e-06
358	1.65646e-06
358.2	1.63716e-06
358.4	1.61922e-06
358.6	1.60192e-06
358.801	1.58567e-06
359	1.56803e-06
359.201	1.55275e-06
359.401	1.53646e-06
359.6	1.52108e-06
359.801	1.50619e-06
360.001	1.49226e-06
360.201	1.47744e-06
360.4	1.46263e-06
360.601	1.44903e-06
360.801	1.43485e-06
361	1.42169e-06
361.201	1.40832e-06
361.4	1.3943e-06
361.601	1.38156e-06
361.801	1.36984e-06
362	1.35725e-06
362.201	1.34587e-06
362.4	1.3337e-06
362.6	1.32308e-06
362.8	1.31245e-06
363	1.30213e-06
363.2	1.29101e-06
363.401	1.28063e-06
363.601	1.27102e-06
363.8	1.2617e-06
364	1.25071e-06
364.2	1.24185e-06
364.4	1.23309e-06
364.601	1.22375e-06
364.801	1.21453e-06
365	1.20655e-06
365.2	1.19727e-06
365.401	1.18995e-06
365.601	1.18056e-06
365.801	1.17298e-06
366	1.16505e-06
366.201	1.15648e-06
366.4	1.14866e-06
366.601	1.14042e-06
366.801	1.13332e-06
367.001	1.12695e-06
367.201	1.11976e-06
367.401	1.11332e-06
367.6	1.10599e-06
367.8	1.09924e-06
368.001	1.09283e-06
368.2	1.08718e-06
368.401	1.08025e-06
368.601	1.07378e-06
368.801	1.0681e-06
369.001	1.06295e-06
369.2	1.05767e-06
369.4	1.05261e-06
369.6	1.04706e-06
369.8	1.04142e-06
370.001	1.03629e-06
370.201	1.02997e-06
370.401	1.0251e-06
370.601	1.02078e-06
370.801	1.01574e-06
371	1.01011e-06
371.201	1.00426e-06
371.4	1.00007e-06
371.601	9.9564e-07
371.801	9.9153e-07
372	9.8642e-07
372.201	9.8298e-07
372.401	9.7933e-07
372.601	9.7442e-07
372.8	9.7134e-07
373.001	9.6529e-07
373.201	9.6087e-07
373.4	9.5762e-07
373.6	9.5263e-07
373.801	9.4875e-07
374	9.4567e-07
374.2	9.4136e-07
374.4	9.3845e-07
374.601	9.3528e-07
374.801	9.3166e-07
375	9.2849e-07
375.2	9.2473e-07
375.401	9.2193e-07
375.6	9.1917e-07
375.801	9.1592e-07
376.001	9.1232e-07
376.2	9.0864e-07
376.401	9.0604e-07
376.601	9.0357e-07
376.8	9.0044e-07
377.001	8.9753e-07
377.201	8.9464e-07
377.401	8.9202e-07
377.6	8.8959e-07
377.8	8.8692e-07
378.001	8.8479e-07
378.201	8.8065e-07
378.401	8.787e-07
378.6	8.7532e-07
378.801	8.7289e-07
379.001	8.6928e-07
379.201	8.6649e-07
379.401	8.6308e-07
379.601	8.6003e-07
379.801	8.5755e-07
380	8.5537e-07
380.201	8.5352e-07
380.401	8.5048e-07
380.601	8.4805e-07
380.801	8.4591e-07
381.001	8.4258e-07
381.2	8.4057e-07
381.401	8.3864e-07
381.6	8.3672e-07
381.801	8.3516e-07
382	8.3296e-07
382.201	8.3065e-07
382.401	8.2875e-07
382.6	8.2686e-07
382.801	8.2373e-07
383.001	8.2173e-07
383.2	8.189e-07
383.4	8.1766e-07
383.6	8.1585e-07
383.8	8.1495e-07
384	8.1287e-07
384.201	8.1087e-07
384.4	8.0929e-07
384.601	8.0686e-07
384.801	8.0564e-07
385.001	8.0404e-07
385.201	8.0172e-07
385.401	8.0037e-07
385.6	7.9821e-07
385.801	7.9723e-07
386.001	7.9474e-07
386.201	7.93e-07
386.401	7.9134e-07
386.601	7.8877e-07
386.8	7.8714e-07
387.001	7.8541e-07
387.201	7.8447e-07
387.401	7.8234e-07
387.601	7.8106e-07
387.801	7.7858e-07
388.001	7.762e-07
388.2	7.7549e-07
388.4	7.7415e-07
388.601	7.7253e-07
388.801	7.6993e-07
389	7.6696e-07
389.201	7.6598e-07
389.4	7.6507e-07
389.601	7.6423e-07
389.8	7.6096e-07
390	7.5977e-07
390.201	7.5874e-07
390.401	7.5761e-07
390.601	7.5547e-07
390.8	7.5362e-07
391	7.5222e-07
391.2	7.512e-07
391.4	7.487e-07
391.6	7.4819e-07
391.801	7.4688e-07
392.001	7.4474e-07
392.201	7.4295e-07
392.4	7.4212e-07
392.601	7.4058e-07
392.801	7.3851e-07
393.001	7.3759e-07
393.201	7.3616e-07
393.401	7.3496e-07
393.6	7.3249e-07
393.8	7.3046e-07
394.001	7.3012e-07
394.2	7.2948e-07
394.401	7.2806e-07
394.601	7.2576e-07
394.801	7.2494e-07
395.001	7.2425e-07
395.201	7.2303e-07
395.401	7.215e-07
395.601	7.1971e-07
395.8	7.1875e-07
396	7.1693e-07
396.201	7.161e-07
396.401	7.1513e-07
396.6	7.1401e-07
396.8	7.1305e-07
397	7.1149e-07
397.201	7.1026e-07
397.4	7.0903e-07
397.601	7.0792e-07
397.801	7.061e-07
398	7.0511e-07
398.2	7.042e-07
398.401	7.0208e-07
398.6	7.0077e-07
398.801	6.9993e-07
399.001	6.9757e-07
399.201	6.9732e-07
399.401	6.9494e-07
399.6	6.9353e-07
[truncated: 79 more rows]

## Sheet: Fig. 3d
Light density	Current	Error bar	Current	Error bar	Current	Error bar	Current	Error bar
0	0	0	0	0	0	0	0	0
49.8	0.869	0.02325	2.01337	0.01588	4.208	0.01738	2.50133	0.02562
60	1.416	0.03041	2.66533	0.01488	4.906	0.00668	3.468	0.03685
70.5	1.987	0.03041	3.29433	0.02288	5.718	0.01608	4.37133	0.04818
80.4	2.488	0.03982	3.98867	0.0165	6.68333	0.02816	5.28533	0.04713
90.6	3.04767	0.06246	4.756	0.03182	7.13867	0.0319	6.041	0.05031
100.8	3.54067	0.06127	5.32867	0.02024	7.58367	0.03211	6.16967	0.05023

[truncated: 12 more sheets: Fig. 3e, Fig. 3f, Fig. 4b, Fig. 4c, Fig. 4d, Fig. 4e, Fig. 4f, Fig. 5b, Fig. 5c, Fig. 5d, Fig. 5e, Fig. 5f]
